# Supplementary material for: Screening of potential hub genes involved in Kidney Wilms tumor via bioinformatics analysis and experimental validation
Source: BMC Cancer. 2024 Jun 27;24:771. doi: 10.1186/s12885-024-12541-x (PMC11209955; doi:10.1186/s12885-024-12541-x)
Supplement: Supplementary file 2 — Supplementary Material 2 [file 12885_2024_12541_MOESM2_ESM.xlsx]

## Sheet: GO
BP	ID	Description	GeneRatio	BgRatio	pvalue	p.adjust	qvalue	geneID	Count	CC	ID	Description	GeneRatio	BgRatio	pvalue	p.adjust	qvalue	geneID	Count	MF	ID	Description	GeneRatio	BgRatio	pvalue	p.adjust	qvalue	geneID	Count
	GO:0045766	positive regulation of angiogenesis	11/207	208/18866	1.95285e-05	0.0581559	0.0548237	APLNR/KDR/PPP1R16B/PLK2/RAPGEF3/SEMA5A/CDH5/RHOJ/CX3CL1/TIE1/SMAD1	11		GO:0030864	cortical actin cytoskeleton	6/210	80/19559	0.000221328	0.0469047	0.0426201	PLEKHH2/RAPGEF3/CLDN5/MYH9/LASP1/CALD1	6		GO:0004115	3',5'-cyclic-AMP phosphodiesterase activity	3/210	12/18352	0.000301114	0.141524	0.134392	PDE3A/PDE2A/PDE8B	3
	GO:0032970	regulation of actin filament-based process	15/207	405/18866	4.32245e-05	0.0592366	0.0558425	CGNL1/PLEKHH2/TRPM4/RAPGEF3/SEMA5A/ESAM/CX3CL1/PDGFRB/NOS1AP/MYH9/MYO1C/KIRREL1/FHOD1/ALOX15/BAG4	15		GO:0005938	cell cortex	11/210	305/19559	0.000478713	0.0469047	0.0426201	PLEKHH2/RAPGEF3/CLDN5/PKD2/SEPTIN11/MYH9/LASP1/PHLDB1/FERMT2/CALD1/GLRX3	11		GO:0004114	3',5'-cyclic-nucleotide phosphodiesterase activity	3/210	23/18352	0.00220922	0.314734	0.298873	PDE3A/PDE2A/PDE8B	3
	GO:1904018	positive regulation of vasculature development	11/207	235/18866	5.96742e-05	0.0592366	0.0558425	APLNR/KDR/PPP1R16B/PLK2/RAPGEF3/SEMA5A/CDH5/RHOJ/CX3CL1/TIE1/SMAD1	11		GO:0031252	cell leading edge	13/210	421/19559	0.000654763	0.0469047	0.0426201	PLEKHH2/PTPN13/RAPGEF3/VIM/BCAR1/PKD2/FAT1/PDGFRB/NDEL1/MYH9/ARAP3/MYO1C/FERMT2	13		GO:0004112	cyclic-nucleotide phosphodiesterase activity	3/210	25/18352	0.00282131	0.314734	0.298873	PDE3A/PDE2A/PDE8B	3
	GO:1903672	positive regulation of sprouting angiogenesis	6/207	67/18866	9.278e-05	0.0690747	0.0651169	APLNR/KDR/PPP1R16B/PLK2/RHOJ/SMAD1	6		GO:0001725	stress fiber	5/210	68/19559	0.00081911	0.0469047	0.0426201	SEPTIN11/MYH9/DAAM1/FHOD1/FERMT2	5		GO:0005080	protein kinase C binding	4/210	55/18352	0.00360187	0.314734	0.298873	DACT1/CAVIN2/CAVIN3/GLRX3	4
	GO:0061028	establishment of endothelial barrier	5/207	46/18866	0.000144072	0.0758303	0.0714854	PPP1R16B/RAPGEF3/CLDN5/CDH5/PDE2A	5		GO:0097517	contractile actin filament bundle	5/210	68/19559	0.00081911	0.0469047	0.0426201	SEPTIN11/MYH9/DAAM1/FHOD1/FERMT2	5		GO:0019838	growth factor binding	6/210	136/18352	0.0047965	0.314734	0.298873	KDR/LRRC32/PDGFRB/RHBDF1/COL4A1/ERBB2	6
	GO:0045765	regulation of angiogenesis	14/207	403/18866	0.000152781	0.0758303	0.0714854	APLNR/KDR/PPP1R16B/PLK2/RAPGEF3/SEMA5A/CLDN5/CDH5/RHOJ/CX3CL1/TIE1/ERBB2/SMAD1/ADGRB1	14		GO:0005911	cell-cell junction	14/210	493/19559	0.000924974	0.0469047	0.0426201	CGNL1/NDRG1/FLRT2/ESAM/CLDN5/KIFC3/CDH5/PKD2/FAT1/MYH9/KIRREL1/FHOD1/PCDH12/ADGRB1	14		GO:0004714	transmembrane receptor protein tyrosine kinase activity	4/210	61/18352	0.00522626	0.314734	0.298873	KDR/PDGFRB/TIE1/ERBB2	4
	GO:0110053	regulation of actin filament organization	11/207	278/18866	0.000261408	0.0888798	0.0837872	CGNL1/PLEKHH2/RAPGEF3/SEMA5A/ESAM/CX3CL1/MYO1C/KIRREL1/FHOD1/ALOX15/BAG4	11		GO:0030863	cortical cytoskeleton	6/210	106/19559	0.000997972	0.0469047	0.0426201	PLEKHH2/RAPGEF3/CLDN5/MYH9/LASP1/CALD1	6		GO:0004725	protein tyrosine phosphatase activity	5/210	101/18352	0.00609968	0.314734	0.298873	PTPN13/PTPN21/PTPRB/ACP1/CDC25A	5
	GO:0001570	vasculogenesis	6/207	83/18866	0.000303478	0.0888798	0.0837872	APLNR/KDR/SOX17/PDGFRB/TIE1/ACKR3	6		GO:0032432	actin filament bundle	5/210	76/19559	0.00135473	0.0529822	0.0481425	SEPTIN11/MYH9/DAAM1/FHOD1/FERMT2	5		GO:0005178	integrin binding	6/210	144/18352	0.00631158	0.314734	0.298873	KDR/CX3CL1/ICAM2/MYH9/FERMT2/LAMB1	6
	GO:0071711	basement membrane organization	4/207	30/18866	0.000308479	0.0888798	0.0837872	FLRT2/PHLDB1/COL4A1/LAMB1	4		GO:0030027	lamellipodium	8/210	201/19559	0.00151587	0.0529822	0.0481425	PLEKHH2/PTPN13/RAPGEF3/BCAR1/PKD2/FAT1/ARAP3/FERMT2	8		GO:0005247	voltage-gated chloride channel activity	2/210	11/18352	0.00669646	0.314734	0.298873	ANO1/CLCN4	2
	GO:0045446	endothelial cell differentiation	7/207	117/18866	0.000309589	0.0888798	0.0837872	KDR/PPP1R16B/RAPGEF3/SOX17/CLDN5/CDH5/PDE2A	7		GO:0042641	actomyosin	5/210	79/19559	0.0016104	0.0529822	0.0481425	SEPTIN11/MYH9/DAAM1/FHOD1/FERMT2	5		GO:0048407	platelet-derived growth factor binding	2/210	11/18352	0.00669646	0.314734	0.298873	PDGFRB/COL4A1	2
	GO:0001701	in utero embryonic development	13/207	383/18866	0.0003283	0.0888798	0.0837872	BMP2/EDNRA/SOX17/NSRP1/PKD2/PDGFRB/TIE1/NDEL1/MYH9/PCDH12/KIDINS220/GINS4/TTPA	13		GO:0005925	focal adhesion	12/210	415/19559	0.0018286	0.0546917	0.0496959	NUMB/FLRT2/VIM/BCAR1/TGFB1I1/FAT1/PDGFRB/MYH9/LASP1/ITGA2B/FERMT2/ADGRB1	12		GO:0070700	BMP receptor binding	2/210	13/18352	0.00935505	0.391639	0.371904	BMP2/CDH5	2
	GO:1901342	regulation of vasculature development	14/207	444/18866	0.000409215	0.101554	0.0957349	APLNR/KDR/PPP1R16B/PLK2/RAPGEF3/SEMA5A/CLDN5/CDH5/RHOJ/CX3CL1/TIE1/ERBB2/SMAD1/ADGRB1	14		GO:0030055	cell-substrate junction	12/210	423/19559	0.00214138	0.0587094	0.0533466	NUMB/FLRT2/VIM/BCAR1/TGFB1I1/FAT1/PDGFRB/MYH9/LASP1/ITGA2B/FERMT2/ADGRB1	12		GO:0070411	I-SMAD binding	2/210	14/18352	0.0108326	0.391639	0.371904	TGFB1I1/SMAD1	2
	GO:0071560	cellular response to transforming growth factor beta stimulus	10/207	252/18866	0.000485183	0.111144	0.104776	LRRC32/CLDN5/PDE3A/CDH5/TGFB1I1/PDE2A/SMAD1/FERMT2/ZBTB7A/CREBBP	10		GO:0098562	cytoplasmic side of membrane	7/210	188/19559	0.00427052	0.108077	0.0982047	TH/PKD2/FERMT2/ACP1/ALOX15/CHMP4B/CISD1	7		GO:1901338	catecholamine binding	2/210	14/18352	0.0108326	0.391639	0.371904	TH/SLC6A3	2
	GO:0071559	response to transforming growth factor beta	10/207	258/18866	0.00058261	0.119676	0.112819	LRRC32/CLDN5/PDE3A/CDH5/TGFB1I1/PDE2A/SMAD1/FERMT2/ZBTB7A/CREBBP	10		GO:0045178	basal part of cell	4/210	69/19559	0.00647906	0.152258	0.13835	PKD2/PHLDB1/MYO1C/ERBB2	4		GO:0046332	SMAD binding	4/210	79/18352	0.0128408	0.419822	0.398666	BMP2/TGFB1I1/SMAD1/ZBTB7A	4
	GO:0032956	regulation of actin cytoskeleton organization	12/207	360/18866	0.000651084	0.119676	0.112819	CGNL1/PLEKHH2/RAPGEF3/SEMA5A/ESAM/CX3CL1/PDGFRB/MYO1C/KIRREL1/FHOD1/ALOX15/BAG4	12		GO:0005905	clathrin-coated pit	4/210	71/19559	0.00716244	0.157096	0.142746	SGIP1/NUMB/ACKR3/AP1S2	4		GO:0019199	transmembrane receptor protein kinase activity	4/210	80/18352	0.0133986	0.419822	0.398666	KDR/PDGFRB/TIE1/ERBB2	4
	GO:0043116	negative regulation of vascular permeability	3/207	16/18866	0.000656098	0.119676	0.112819	CLDN5/PDE3A/PDE2A	3		GO:0001931	uropod	2/210	13/19559	0.00827832	0.158517	0.144037	ICAM2/MYH9	2		GO:0045296	cadherin binding	9/210	332/18352	0.0144951	0.425794	0.404337	NUMB/KDR/NDRG1/CDH5/PTPRB/MYH9/LASP1/CALD1/CHMP4B	9
	GO:0001885	endothelial cell development	5/207	64/18866	0.000683176	0.119676	0.112819	PPP1R16B/RAPGEF3/CLDN5/CDH5/PDE2A	5		GO:0031254	cell trailing edge	2/210	13/19559	0.00827832	0.158517	0.144037	ICAM2/MYH9	2		GO:0008308	voltage-gated anion channel activity	2/210	17/18352	0.0158294	0.428686	0.407083	ANO1/CLCN4	2
	GO:0003158	endothelium development	7/207	135/18866	0.000732388	0.121169	0.114227	KDR/PPP1R16B/RAPGEF3/SOX17/CLDN5/CDH5/PDE2A	7		GO:0045121	membrane raft	9/210	329/19559	0.00937658	0.158517	0.144037	KDR/CAVIN2/CD55/CAVIN3/NOS1AP/MYO1C/ANO1/KIRREL1/SLC6A3	9		GO:0008013	beta-catenin binding	4/210	85/18352	0.0164178	0.428686	0.407083	NUMB/DACT1/SOX17/CDH5	4
	GO:1902903	regulation of supramolecular fiber organization	12/207	373/18866	0.000886496	0.138947	0.130985	CGNL1/PLEKHH2/RAPGEF3/SEMA5A/ESAM/CDH5/CX3CL1/MYO1C/KIRREL1/FHOD1/ALOX15/BAG4	12		GO:0098857	membrane microdomain	9/210	330/19559	0.00955248	0.158517	0.144037	KDR/CAVIN2/CD55/CAVIN3/NOS1AP/MYO1C/ANO1/KIRREL1/SLC6A3	9		GO:0008081	phosphoric diester hydrolase activity	4/210	89/18352	0.0191169	0.472891	0.449061	EDNRA/PDE3A/PDE2A/PDE8B	4
	GO:0061298	retina vasculature development in camera-type eye	3/207	18/18866	0.000940688	0.140069	0.132043	RHOJ/PDGFRB/COL4A1	3		GO:0030119	AP-type membrane coat adaptor complex	3/210	41/19559	0.00963629	0.158517	0.144037	SGIP1/AP1S2/AP3B2	3		GO:0008373	sialyltransferase activity	2/210	21/18352	0.023723	0.476745	0.452721	ST3GAL6/ST8SIA5	2
	GO:0007015	actin filament organization	13/207	434/18866	0.00105042	0.14896	0.140425	CGNL1/PLEKHH2/RAPGEF3/SEMA5A/ESAM/BCAR1/CX3CL1/FAT1/MYO1C/KIRREL1/FHOD1/ALOX15/BAG4	13		GO:0016581	NuRD complex	2/210	15/19559	0.010988	0.16432	0.14931	CHD3/ZBTB7A	2		GO:0016881	acid-amino acid ligase activity	2/210	21/18352	0.023723	0.476745	0.452721	TTLL3/GCLM	2
	GO:2000379	positive regulation of reactive oxygen species metabolic process	6/207	106/18866	0.00111398	0.150793	0.142153	HBB/PKD2/PDGFRB/TMEM106A/NOS1AP/ADGRB1	6		GO:0090545	CHD-type complex	2/210	15/19559	0.010988	0.16432	0.14931	CHD3/ZBTB7A	2		GO:0051537	2 iron, 2 sulfur cluster binding	2/210	22/18352	0.0259016	0.476745	0.452721	FECH/CISD1	2
	GO:0003018	vascular process in circulatory system	8/207	190/18866	0.00121319	0.157082	0.148082	GUCY1A1/TRPM4/EDNRA/CLDN5/PDE3A/CDH5/PDE2A/GCLM	8		GO:0005901	caveola	4/210	82/19559	0.0117739	0.165504	0.150386	CAVIN2/CAVIN3/NOS1AP/SLC6A3	4		GO:0042578	phosphoric ester hydrolase activity	9/210	369/18352	0.0265791	0.476745	0.452721	PTPN13/EDNRA/PDE3A/PTPN21/PTPRB/PDE2A/PDE8B/ACP1/CDC25A	9
	GO:0043114	regulation of vascular permeability	4/207	45/18866	0.00147521	0.180268	0.169939	CLDN5/PDE3A/CDH5/PDE2A	4		GO:0098589	membrane region	9/210	343/19559	0.0120732	0.165504	0.150386	KDR/CAVIN2/CD55/CAVIN3/NOS1AP/MYO1C/ANO1/KIRREL1/SLC6A3	9		GO:0005516	calmodulin binding	6/210	200/18352	0.0277679	0.476745	0.452721	TRPM4/DAPK1/MYH9/MYO1C/PHKB/CALD1	6
	GO:0070830	bicellular tight junction assembly	5/207	77/18866	0.00157835	0.180268	0.169939	ESAM/CLDN5/CDH5/MYO1C/PRKCH	5		GO:0009925	basal plasma membrane	3/210	51/19559	0.0174134	0.219922	0.199834	PKD2/MYO1C/ERBB2	3		GO:0008528	G protein-coupled peptide receptor activity	5/210	148/18352	0.0277944	0.476745	0.452721	APLNR/EDNRA/ACKR3/FPR1/MC4R	5
	GO:1904407	positive regulation of nitric oxide metabolic process	4/207	46/18866	0.00160198	0.180268	0.169939	HBB/PKD2/TMEM106A/NOS1AP	4		GO:0030117	membrane coat	4/210	94/19559	0.0185996	0.219922	0.199834	SGIP1/AP1S2/AP3B2/CHMP4B	4		GO:0030552	cAMP binding	2/210	23/18352	0.028158	0.476745	0.452721	RAPGEF3/PDE2A	2
	GO:0019932	second-messenger-mediated signaling	13/207	456/18866	0.0016344	0.180268	0.169939	APLNR/GUCY1A1/KDR/TRPM4/RAPGEF3/PDE3A/PKD2/PDE2A/NOS1AP/ACKR3/ADGRB1/FPR1/MC4R	13		GO:0048475	coated membrane	4/210	94/19559	0.0185996	0.219922	0.199834	SGIP1/AP1S2/AP3B2/CHMP4B	4		GO:0015108	chloride transmembrane transporter activity	4/210	102/18352	0.0297077	0.476745	0.452721	ANO1/GABRR1/CLCN4/SLC6A3	4
	GO:0120192	tight junction assembly	5/207	79/18866	0.00176894	0.183603	0.173083	ESAM/CLDN5/CDH5/MYO1C/PRKCH	5		GO:0043296	apical junction complex	5/210	143/19559	0.0191888	0.219922	0.199834	CGNL1/ESAM/CLDN5/KIFC3/CDH5	5		GO:0030898	actin-dependent ATPase activity	2/210	24/18352	0.0304902	0.476745	0.452721	MYH9/MYO1C	2
	GO:0007179	transforming growth factor beta receptor signaling pathway	8/207	202/18866	0.00178794	0.183603	0.173083	LRRC32/CLDN5/CDH5/TGFB1I1/SMAD1/FERMT2/ZBTB7A/CREBBP	8		GO:0000775	chromosome, centromeric region	6/210	196/19559	0.0193853	0.219922	0.199834	NDEL1/RASSF2/OIP5/SGO1/SKA1/SUV39H2	6		GO:0070696	transmembrane receptor protein serine/threonine kinase binding	2/210	24/18352	0.0304902	0.476745	0.452721	BMP2/CDH5	2
	GO:0016338	calcium-independent cell-cell adhesion via plasma membrane cell-adhesion molecules	3/207	23/18866	0.00196085	0.188005	0.177233	BMP2/CLDN5/CX3CL1	3		GO:0016459	myosin complex	3/210	57/19559	0.0233534	0.256109	0.232714	CGNL1/MYH9/MYO1C	3		GO:0001653	peptide receptor activity	5/210	152/18352	0.0306924	0.476745	0.452721	APLNR/EDNRA/ACKR3/FPR1/MC4R	5
	GO:2000810	regulation of bicellular tight junction assembly	3/207	23/18866	0.00196085	0.188005	0.177233	CLDN5/MYO1C/PRKCH	3		GO:0000777	condensed chromosome kinetochore	4/210	106/19559	0.0274656	0.286325	0.26017	NDEL1/RASSF2/SGO1/SKA1	4		GO:0051015	actin filament binding	6/210	206/18352	0.0314449	0.476745	0.452721	SYNE1/MYH9/LASP1/MYO1C/FHOD1/FERMT2	6
	GO:0120193	tight junction organization	5/207	82/18866	0.00208574	0.188005	0.177233	ESAM/CLDN5/CDH5/MYO1C/PRKCH	5		GO:0101003	ficolin-1-rich granule membrane	3/210	61/19559	0.0278492	0.286325	0.26017	CD55/CD93/FPR1	3		GO:0005227	calcium activated cation channel activity	2/210	25/18352	0.0328962	0.480078	0.455886	TRPM4/ANO1	2
	GO:0007178	transmembrane receptor protein serine/threonine kinase signaling pathway	11/207	359/18866	0.00211683	0.188005	0.177233	BMP2/LRRC32/CLDN5/VIM/CDH5/TGFB1I1/SMAD1/FERMT2/ZBTB7A/CREBBP/DMRT1	11		GO:0009898	cytoplasmic side of plasma membrane	5/210	164/19559	0.0321715	0.299086	0.271766	TH/FERMT2/ACP1/ALOX15/CHMP4B	5		GO:0008198	ferrous iron binding	2/210	26/18352	0.035374	0.480078	0.455886	TH/FECH	2
	GO:1902905	positive regulation of supramolecular fiber organization	8/207	208/18866	0.00214646	0.188005	0.177233	RAPGEF3/SEMA5A/CX3CL1/MYO1C/KIRREL1/FHOD1/ALOX15/BAG4	8		GO:0070820	tertiary granule	5/210	164/19559	0.0321715	0.299086	0.271766	HBB/CD55/PTPRB/CD93/FPR1	5		GO:0099604	ligand-gated calcium channel activity	2/210	26/18352	0.035374	0.480078	0.455886	TRPM4/PKD2	2
	GO:0050679	positive regulation of epithelial cell proliferation	8/207	211/18866	0.00234575	0.196554	0.185292	APLNR/MST1/BMP2/KDR/PPP1R16B/SEMA5A/ERBB2/LAMB1	8		GO:0000793	condensed chromosome	6/210	222/19559	0.0329891	0.299086	0.271766	NDEL1/ESRRB/RASSF2/RAD51/SGO1/SKA1	6		GO:0004683	calmodulin-dependent protein kinase activity	2/210	28/18352	0.0405373	0.480078	0.455886	DAPK1/PHKB	2
	GO:0032092	positive regulation of protein binding	5/207	85/18866	0.00244207	0.196554	0.185292	BMP2/DACT1/PLK2/CLDN5/CTHRC1	5		GO:0044853	plasma membrane raft	4/210	113/19559	0.0336246	0.299086	0.271766	CAVIN2/CAVIN3/NOS1AP/SLC6A3	4		GO:0045499	chemorepellent activity	2/210	28/18352	0.0405373	0.480078	0.455886	FLRT2/SEMA5A	2
	GO:0043297	apical junction assembly	5/207	85/18866	0.00244207	0.196554	0.185292	ESAM/CLDN5/CDH5/MYO1C/PRKCH	5		GO:0005912	adherens junction	5/210	166/19559	0.0336358	0.299086	0.271766	NDRG1/ESAM/KIFC3/CDH5/MYH9	5		GO:0050681	androgen receptor binding	2/210	28/18352	0.0405373	0.480078	0.455886	TGFB1I1/ZBTB7A	2
	GO:0007098	centrosome cycle	6/207	125/18866	0.00258117	0.202282	0.190692	PLK2/PKD2/CHD3/NDEL1/CHMP4B/SGO1	6		GO:0071556	integral component of lumenal side of endoplasmic reticulum membrane	2/210	29/19559	0.0385235	0.32498	0.295295	PKD2/HLA-DQA1	2		GO:0051536	iron-sulfur cluster binding	3/210	67/18352	0.0414734	0.480078	0.455886	FECH/CISD1/GLRX3	3
	GO:0043951	negative regulation of cAMP-mediated signaling	3/207	26/18866	0.00280998	0.214567	0.202273	APLNR/PDE3A/PDE2A	3		GO:0098553	lumenal side of endoplasmic reticulum membrane	2/210	29/19559	0.0385235	0.32498	0.295295	PKD2/HLA-DQA1	2		GO:0051540	metal cluster binding	3/210	67/18352	0.0414734	0.480078	0.455886	FECH/CISD1/GLRX3	3
	GO:0002064	epithelial cell development	8/207	221/18866	0.00311681	0.232046	0.218751	PPP1R16B/RAPGEF3/CLDN5/VIM/CDH5/FAT1/PDE2A/DMRT1	8		GO:0098978	glutamatergic synapse	8/210	361/19559	0.0416281	0.326207	0.296409	GUCY1A1/NUMB/NDRG1/IL1RAPL1/SEPTIN11/NOS1AP/GABRR1/ADGRB1	8		GO:0000146	microfilament motor activity	2/210	29/18352	0.043219	0.480078	0.455886	MYH9/MYO1C	2
	GO:0045667	regulation of osteoblast differentiation	6/207	131/18866	0.00325855	0.236682	0.223121	HEMGN/BMP2/TRPM4/SMAD1/RASSF2/CTHRC1	6		GO:0032153	cell division site	3/210	72/19559	0.0423992	0.326207	0.296409	ICAM2/SEPTIN11/MYH9	3		GO:0033612	receptor serine/threonine kinase binding	2/210	29/18352	0.043219	0.480078	0.455886	BMP2/CDH5	2
	GO:0098742	cell-cell adhesion via plasma-membrane adhesion molecules	9/207	277/18866	0.00360366	0.251396	0.236992	BMP2/TENM2/ESAM/CLDN5/IL1RAPL1/CDH5/CX3CL1/FAT1/PCDH12	9		GO:0000779	condensed chromosome, centromeric region	4/210	122/19559	0.042635	0.326207	0.296409	NDEL1/RASSF2/SGO1/SKA1	4		GO:0005201	extracellular matrix structural constituent	5/210	169/18352	0.0450822	0.480078	0.455886	THSD4/AMBN/COL4A1/LAMB1/CTHRC1	5
	GO:0046683	response to organophosphorus	6/207	134/18866	0.00364311	0.251396	0.236992	TRPM4/RAPGEF3/PDE3A/PKD2/PDE2A/SLC6A3	6		GO:0005923	bicellular tight junction	4/210	122/19559	0.042635	0.326207	0.296409	CGNL1/ESAM/CLDN5/CDH5	4		GO:0017147	Wnt-protein binding	2/210	30/18352	0.0459649	0.480078	0.455886	APCDD1/CTHRC1	2
	GO:0035306	positive regulation of dephosphorylation	4/207	58/18866	0.00376077	0.251396	0.236992	BMP2/PPP1R16B/CDH5/PDGFRB	4		GO:0001726	ruffle	5/210	179/19559	0.0441592	0.33019	0.300029	BCAR1/PDGFRB/MYH9/ARAP3/MYO1C	5		GO:0043325	phosphatidylinositol-3,4-bisphosphate binding	2/210	30/18352	0.0459649	0.480078	0.455886	ARAP3/TTPA	2
	GO:0007263	nitric oxide mediated signal transduction	3/207	29/18866	0.00385495	0.251396	0.236992	GUCY1A1/NOS1AP/FPR1	3		GO:0098982	GABA-ergic synapse	3/210	74/19559	0.0453825	0.331797	0.301488	GUCY1A1/SEPTIN11/GABRR1	3		GO:0043548	phosphatidylinositol 3-kinase binding	2/210	30/18352	0.0459649	0.480078	0.455886	PTPN13/PDGFRB	2
	GO:0031023	microtubule organizing center organization	6/207	136/18866	0.00391758	0.251396	0.236992	PLK2/PKD2/CHD3/NDEL1/CHMP4B/SGO1	6												GO:0017022	myosin binding	3/210	72/18352	0.0495639	0.506414	0.480895	KIRREL1/CALD1/RAB39B	3
	GO:0051495	positive regulation of cytoskeleton organization	8/207	230/18866	0.00396763	0.251396	0.236992	RAPGEF3/SEMA5A/CX3CL1/MYO1C/KIRREL1/FHOD1/ALOX15/BAG4	8
	GO:1903428	positive regulation of reactive oxygen species biosynthetic process	4/207	60/18866	0.00424969	0.262645	0.247596	HBB/PKD2/NOS1AP/ADGRB1	4
	GO:0000082	G1/S transition of mitotic cell cycle	9/207	287/18866	0.00453905	0.262645	0.247596	MUC1/DACT1/PLK2/PKD2/ESRRB/CACUL1/CCNA1/CDC25A/CDKN2A	9
	GO:0032233	positive regulation of actin filament bundle assembly	4/207	62/18866	0.0047798	0.262645	0.247596	RAPGEF3/CX3CL1/FHOD1/BAG4	4
	GO:0070527	platelet aggregation	4/207	62/18866	0.0047798	0.262645	0.247596	HBB/MYH9/METAP1/ITGA2B	4
	GO:0008064	regulation of actin polymerization or depolymerization	7/207	190/18866	0.00507504	0.262645	0.247596	PLEKHH2/SEMA5A/ESAM/MYO1C/KIRREL1/ALOX15/BAG4	7
	GO:0003307	regulation of Wnt signaling pathway involved in heart development	2/207	10/18866	0.00508778	0.262645	0.247596	BMP2/SOX17	2
	GO:0010749	regulation of nitric oxide mediated signal transduction	2/207	10/18866	0.00508778	0.262645	0.247596	GUCY1A1/NOS1AP	2
	GO:0030832	regulation of actin filament length	7/207	191/18866	0.00522039	0.262645	0.247596	PLEKHH2/SEMA5A/ESAM/MYO1C/KIRREL1/ALOX15/BAG4	7
	GO:1903046	meiotic cell cycle process	7/207	193/18866	0.00552044	0.262645	0.247596	PDE3A/MYH9/CCNA1/CDC25A/DMRT1/RAD51/SGO1	7
	GO:0035335	peptidyl-tyrosine dephosphorylation	5/207	103/18866	0.00556499	0.262645	0.247596	PTPN13/PTPN21/PTPRB/ACP1/CDC25A	5
	GO:1901890	positive regulation of cell junction assembly	5/207	103/18866	0.00556499	0.262645	0.247596	KDR/FLRT2/CLDN5/IL1RAPL1/ADGRB1	5
	GO:0120255	olefinic compound biosynthetic process	3/207	33/18866	0.00557415	0.262645	0.247596	BMP2/LHB/ALOX15	3
	GO:0032231	regulation of actin filament bundle assembly	5/207	104/18866	0.00579509	0.262645	0.247596	CGNL1/RAPGEF3/CX3CL1/FHOD1/BAG4	5
	GO:1903670	regulation of sprouting angiogenesis	6/207	148/18866	0.00589713	0.262645	0.247596	APLNR/KDR/PPP1R16B/PLK2/RHOJ/SMAD1	6
	GO:0002040	sprouting angiogenesis	7/207	196/18866	0.00599453	0.262645	0.247596	APLNR/KDR/PPP1R16B/PLK2/SEMA5A/RHOJ/SMAD1	7
	GO:0031532	actin cytoskeleton reorganization	5/207	105/18866	0.00603182	0.262645	0.247596	RAPGEF3/ESAM/BCAR1/MYH9/SYDE1	5
	GO:0035633	maintenance of blood-brain barrier	3/207	34/18866	0.00606477	0.262645	0.247596	ESAM/CLDN5/CDH5	3
	GO:2000352	negative regulation of endothelial cell apoptotic process	3/207	34/18866	0.00606477	0.262645	0.247596	KDR/SEMA5A/CDH5	3
	GO:0014074	response to purine-containing compound	6/207	149/18866	0.00608982	0.262645	0.247596	TRPM4/RAPGEF3/PDE3A/PKD2/PDE2A/SLC6A3	6
	GO:0017085	response to insecticide	2/207	11/18866	0.00617366	0.262645	0.247596	TH/FECH	2
	GO:0061299	retina vasculature morphogenesis in camera-type eye	2/207	11/18866	0.00617366	0.262645	0.247596	RHOJ/COL4A1	2
	GO:0098883	synapse pruning	2/207	11/18866	0.00617366	0.262645	0.247596	CX3CL1/C1QB	2
	GO:2000035	regulation of stem cell division	2/207	11/18866	0.00617366	0.262645	0.247596	SOX17/ESRRB	2
	GO:0009636	response to toxic substance	8/207	250/18866	0.00649467	0.272319	0.256715	HBB/TH/SCFD1/PDGFRB/FECH/PRXL2A/RAD51/TTPA	8
	GO:1901888	regulation of cell junction assembly	7/207	200/18866	0.00667319	0.272319	0.256715	KDR/FLRT2/CLDN5/IL1RAPL1/MYO1C/PRKCH/ADGRB1	7
	GO:0042063	gliogenesis	9/207	307/18866	0.00696967	0.272319	0.256715	ASPA/BMP2/NDRG1/APCDD1/VIM/CX3CL1/ERBB2/LAMB1/PRKCH	9
	GO:0001569	branching involved in blood vessel morphogenesis	3/207	36/18866	0.00712136	0.272319	0.256715	KDR/EDNRA/COL4A1	3
	GO:0033690	positive regulation of osteoblast proliferation	2/207	12/18866	0.00735515	0.272319	0.256715	BMP2/CTHRC1	2
	GO:0042416	dopamine biosynthetic process	2/207	12/18866	0.00735515	0.272319	0.256715	TH/SLC6A3	2
	GO:0045760	positive regulation of action potential	2/207	12/18866	0.00735515	0.272319	0.256715	TRPM4/NOS1AP	2
	GO:0046322	negative regulation of fatty acid oxidation	2/207	12/18866	0.00735515	0.272319	0.256715	ACADVL/DGAT2	2
	GO:0072537	fibroblast activation	2/207	12/18866	0.00735515	0.272319	0.256715	PDGFRB/GCLM	2
	GO:1904181	positive regulation of membrane depolarization	2/207	12/18866	0.00735515	0.272319	0.256715	KDR/TRPM4	2
	GO:0044843	cell cycle G1/S phase transition	9/207	310/18866	0.00740692	0.272319	0.256715	MUC1/DACT1/PLK2/PKD2/ESRRB/CACUL1/CCNA1/CDC25A/CDKN2A	9
	GO:0090050	positive regulation of cell migration involved in sprouting angiogenesis	3/207	37/18866	0.00768794	0.279204	0.263206	KDR/PLK2/RHOJ	3
	GO:0001938	positive regulation of endothelial cell proliferation	5/207	113/18866	0.0081759	0.292048	0.275314	APLNR/BMP2/KDR/PPP1R16B/SEMA5A	5
	GO:0050808	synapse organization	11/207	433/18866	0.00850974	0.292048	0.275314	NDRG1/FLRT2/IL1RAPL1/CX3CL1/SEPTIN11/NOS1AP/COL4A1/ERBB2/ADGRB1/C1QB/RAB39B	11
	GO:0045216	cell-cell junction organization	7/207	210/18866	0.00861883	0.292048	0.275314	NUMB/ESAM/CLDN5/KIFC3/CDH5/MYO1C/PRKCH	7
	GO:0001833	inner cell mass cell proliferation	2/207	13/18866	0.00863003	0.292048	0.275314	NDEL1/GINS4	2
	GO:0021984	adenohypophysis development	2/207	13/18866	0.00863003	0.292048	0.275314	BMP2/SLC6A3	2
	GO:1902902	negative regulation of autophagosome assembly	2/207	13/18866	0.00863003	0.292048	0.275314	SCFD1/CHMP4B	2
	GO:0038179	neurotrophin signaling pathway	3/207	39/18866	0.00889901	0.297767	0.280705	BCAR1/KIDINS220/AKT1S1	3
	GO:0030278	regulation of ossification	7/207	212/18866	0.00905326	0.299562	0.282398	HEMGN/BMP2/TRPM4/SMAD1/RASSF2/CTHRC1/KREMEN2	7
	GO:0009187	cyclic nucleotide metabolic process	3/207	40/18866	0.00954398	0.30376	0.286355	GUCY1A1/PDE2A/PDE8B	3
	GO:0051281	positive regulation of release of sequestered calcium ion into cytosol	3/207	40/18866	0.00954398	0.30376	0.286355	APLNR/PKD2/CX3CL1	3
	GO:0051056	regulation of small GTPase mediated signal transduction	9/207	323/18866	0.00954873	0.30376	0.286355	CGNL1/RAP1GAP2/RHOJ/ARHGEF17/PDGFRB/ARHGAP20/ARAP3/SYDE1/DENND3	9
	GO:0070374	positive regulation of ERK1 and ERK2 cascade	7/207	215/18866	0.00973475	0.30376	0.286355	BMP2/KDR/CX3CL1/PDGFRB/CAVIN3/ACKR3/ALOX15	7
	GO:0032535	regulation of cellular component size	10/207	383/18866	0.00993569	0.30376	0.286355	RAP1GAP2/PLEKHH2/SEMA5A/ESAM/NDEL1/MYO1C/KIRREL1/AKT1S1/ALOX15/BAG4	10
	GO:0003306	Wnt signaling pathway involved in heart development	2/207	14/18866	0.00999613	0.30376	0.286355	BMP2/SOX17	2
	GO:0009214	cyclic nucleotide catabolic process	2/207	14/18866	0.00999613	0.30376	0.286355	PDE2A/PDE8B	2
	GO:0060452	positive regulation of cardiac muscle contraction	2/207	14/18866	0.00999613	0.30376	0.286355	TRPM4/NOS1AP	2
	GO:0014015	positive regulation of gliogenesis	4/207	77/18866	0.0102143	0.307255	0.28965	ASPA/BMP2/CX3CL1/PRKCH	4
	GO:0030178	negative regulation of Wnt signaling pathway	7/207	219/18866	0.0107008	0.310018	0.292255	BMP2/DACT1/SOX17/APCDD1/NKD1/CTHRC1/KREMEN2	7
	GO:0010907	positive regulation of glucose metabolic process	3/207	42/18866	0.0109139	0.310018	0.292255	ESRRB/DGAT2/PMAIP1	3
	GO:0008154	actin polymerization or depolymerization	7/207	221/18866	0.0112092	0.310018	0.292255	PLEKHH2/SEMA5A/ESAM/MYO1C/KIRREL1/ALOX15/BAG4	7
	GO:0009415	response to water	2/207	15/18866	0.0114513	0.310018	0.292255	TH/PKD2	2
	GO:0032486	Rap protein signal transduction	2/207	15/18866	0.0114513	0.310018	0.292255	PLK2/RAPGEF3	2
	GO:0070831	basement membrane assembly	2/207	15/18866	0.0114513	0.310018	0.292255	PHLDB1/LAMB1	2
	GO:0072075	metanephric mesenchyme development	2/207	15/18866	0.0114513	0.310018	0.292255	PKD2/PDGFRB	2
	GO:1901550	regulation of endothelial cell development	2/207	15/18866	0.0114513	0.310018	0.292255	CLDN5/CDH5	2
	GO:1903140	regulation of establishment of endothelial barrier	2/207	15/18866	0.0114513	0.310018	0.292255	CLDN5/CDH5	2
	GO:2000095	regulation of Wnt signaling pathway, planar cell polarity pathway	2/207	15/18866	0.0114513	0.310018	0.292255	DACT1/NKD1	2
	GO:2001028	positive regulation of endothelial cell chemotaxis	2/207	15/18866	0.0114513	0.310018	0.292255	KDR/SEMA5A	2
	GO:0015980	energy derivation by oxidation of organic compounds	8/207	278/18866	0.0118787	0.318124	0.299897	COQ9/CAVIN3/ACADVL/ESRRB/PHKB/PCDH12/CISD1/MC4R	8
	GO:0017145	stem cell division	3/207	44/18866	0.0123917	0.318124	0.299897	NUMB/SOX17/ESRRB	3
	GO:0035307	positive regulation of protein dephosphorylation	3/207	44/18866	0.0123917	0.318124	0.299897	PPP1R16B/CDH5/PDGFRB	3
	GO:0042181	ketone biosynthetic process	3/207	44/18866	0.0123917	0.318124	0.299897	BMP2/LHB/COQ9	3
	GO:0085029	extracellular matrix assembly	3/207	44/18866	0.0123917	0.318124	0.299897	THSD4/PHLDB1/LAMB1	3
	GO:0097178	ruffle assembly	3/207	44/18866	0.0123917	0.318124	0.299897	PDGFRB/NDEL1/BAG4	3
	GO:2000134	negative regulation of G1/S transition of mitotic cell cycle	5/207	126/18866	0.0127016	0.321888	0.303444	MUC1/DACT1/PLK2/PKD2/CDKN2A	5
	GO:0042487	regulation of odontogenesis of dentin-containing tooth	2/207	16/18866	0.0129935	0.321888	0.303444	BMP2/APCDD1	2
	GO:0045989	positive regulation of striated muscle contraction	2/207	16/18866	0.0129935	0.321888	0.303444	TRPM4/NOS1AP	2
	GO:0048012	hepatocyte growth factor receptor signaling pathway	2/207	16/18866	0.0129935	0.321888	0.303444	MST1/BCAR1	2
	GO:0045429	positive regulation of nitric oxide biosynthetic process	3/207	45/18866	0.0131714	0.321888	0.303444	HBB/PKD2/NOS1AP	3
	GO:2000243	positive regulation of reproductive process	4/207	83/18866	0.0131868	0.321888	0.303444	PDE3A/SYDE1/CDC25A/DMRT1	4
	GO:0046209	nitric oxide metabolic process	4/207	84/18866	0.0137302	0.332427	0.31338	HBB/PKD2/TMEM106A/NOS1AP	4
	GO:0043542	endothelial cell migration	8/207	286/18866	0.0138924	0.333641	0.314524	KDR/PLK2/SEMA5A/BCAR1/CDH5/RHOJ/MYH9/ADGRB1	8
	GO:0035729	cellular response to hepatocyte growth factor stimulus	2/207	17/18866	0.0146206	0.342835	0.323192	BCAR1/GCLM	2
	GO:0043117	positive regulation of vascular permeability	2/207	17/18866	0.0146206	0.342835	0.323192	PDE3A/PDE2A	2
	GO:0046068	cGMP metabolic process	2/207	17/18866	0.0146206	0.342835	0.323192	GUCY1A1/PDE2A	2
	GO:0006112	energy reserve metabolic process	4/207	86/18866	0.0148592	0.343029	0.323375	ESRRB/PHKB/PCDH12/MC4R	4
	GO:0034109	homotypic cell-cell adhesion	4/207	86/18866	0.0148592	0.343029	0.323375	HBB/MYH9/METAP1/ITGA2B	4
	GO:0010595	positive regulation of endothelial cell migration	5/207	132/18866	0.0152698	0.347125	0.327235	KDR/PLK2/SEMA5A/BCAR1/RHOJ	5
	GO:1902807	negative regulation of cell cycle G1/S phase transition	5/207	132/18866	0.0152698	0.347125	0.327235	MUC1/DACT1/PLK2/PKD2/CDKN2A	5
	GO:2001057	reactive nitrogen species metabolic process	4/207	87/18866	0.0154451	0.34845	0.328485	HBB/PKD2/TMEM106A/NOS1AP	4
	GO:1904036	negative regulation of epithelial cell apoptotic process	3/207	48/18866	0.0156757	0.350994	0.330883	KDR/SEMA5A/CDH5	3
	GO:0090090	negative regulation of canonical Wnt signaling pathway	6/207	184/18866	0.0161215	0.352302	0.332116	BMP2/DACT1/SOX17/NKD1/CTHRC1/KREMEN2	6
	GO:0007221	positive regulation of transcription of Notch receptor target	2/207	18/18866	0.0163306	0.352302	0.332116	MAML2/CREBBP	2
	GO:0042136	neurotransmitter biosynthetic process	2/207	18/18866	0.0163306	0.352302	0.332116	TH/SLC6A3	2
	GO:0043652	engulfment of apoptotic cell	2/207	18/18866	0.0163306	0.352302	0.332116	ADGRB1/ALOX15	2
	GO:0060033	anatomical structure regression	2/207	18/18866	0.0163306	0.352302	0.332116	TH/SLC6A3	2
	GO:0060828	regulation of canonical Wnt signaling pathway	8/207	295/18866	0.0164439	0.352302	0.332116	BMP2/TRPM4/DACT1/SEMA5A/SOX17/NKD1/CTHRC1/KREMEN2	8
	GO:0003254	regulation of membrane depolarization	3/207	49/18866	0.0165658	0.352378	0.332187	KDR/TRPM4/GCLM	3
	GO:0001667	ameboidal-type cell migration	11/207	481/18866	0.0174726	0.363464	0.342638	KDR/PLK2/SEMA5A/SOX17/BCAR1/CDH5/RHOJ/MYH9/SYDE1/ADGRB1/BAG4	11
	GO:0031648	protein destabilization	3/207	50/18866	0.0174837	0.363464	0.342638	BMP2/SOX17/CREBBP	3
	GO:0051492	regulation of stress fiber assembly	4/207	91/18866	0.0179331	0.363464	0.342638	CGNL1/RAPGEF3/FHOD1/BAG4	4
	GO:0051258	protein polymerization	8/207	300/18866	0.0179996	0.363464	0.342638	ESAM/CDH5/NDEL1/MYO1C/KIRREL1/ALOX15/BAG4/CHMP4B	8
	GO:0035728	response to hepatocyte growth factor	2/207	19/18866	0.0181214	0.363464	0.342638	BCAR1/GCLM	2
	GO:0072074	kidney mesenchyme development	2/207	19/18866	0.0181214	0.363464	0.342638	PKD2/PDGFRB	2
	GO:0098911	regulation of ventricular cardiac muscle cell action potential	2/207	19/18866	0.0181214	0.363464	0.342638	TRPM4/NOS1AP	2
	GO:0150146	cell junction disassembly	2/207	19/18866	0.0181214	0.363464	0.342638	CX3CL1/C1QB	2
	GO:0007162	negative regulation of cell adhesion	8/207	301/18866	0.018323	0.363464	0.342638	MUC1/VTCN1/BMP2/LRRC32/SEMA5A/CX3CL1/ERBB2/CDKN2A	8
	GO:0038084	vascular endothelial growth factor signaling pathway	3/207	51/18866	0.0184295	0.363464	0.342638	KDR/PDGFRB/MYO1C	3
	GO:0060976	coronary vasculature development	3/207	51/18866	0.0184295	0.363464	0.342638	APLNR/PDGFRB/PCSK5	3
	GO:0051445	regulation of meiotic cell cycle	3/207	52/18866	0.0194032	0.377016	0.355414	PDE3A/CDC25A/DMRT1	3
	GO:0051496	positive regulation of stress fiber assembly	3/207	52/18866	0.0194032	0.377016	0.355414	RAPGEF3/FHOD1/BAG4	3
	GO:0051591	response to cAMP	4/207	94/18866	0.0199537	0.377016	0.355414	RAPGEF3/PKD2/PDE2A/SLC6A3	4
	GO:0001832	blastocyst growth	2/207	20/18866	0.0199913	0.377016	0.355414	NDEL1/GINS4	2
	GO:0010042	response to manganese ion	2/207	20/18866	0.0199913	0.377016	0.355414	TH/D2HGDH	2
	GO:0097503	sialylation	2/207	20/18866	0.0199913	0.377016	0.355414	ST3GAL6/ST8SIA5	2
	GO:0070372	regulation of ERK1 and ERK2 cascade	8/207	306/18866	0.0200029	0.377016	0.355414	BMP2/KDR/CX3CL1/PDGFRB/CAVIN3/ACKR3/ERBB2/ALOX15	8
	GO:0043949	regulation of cAMP-mediated signaling	3/207	53/18866	0.0204049	0.379786	0.358026	APLNR/PDE3A/PDE2A	3
	GO:0071320	cellular response to cAMP	3/207	53/18866	0.0204049	0.379786	0.358026	RAPGEF3/PKD2/PDE2A	3
	GO:0010524	positive regulation of calcium ion transport into cytosol	3/207	54/18866	0.0214346	0.385037	0.362975	APLNR/PKD2/CX3CL1	3
	GO:0048839	inner ear development	6/207	197/18866	0.0217584	0.385037	0.362975	BMP2/PDGFRB/ESRRB/FOXI1/C1QB/CTHRC1	6
	GO:0060326	cell chemotaxis	8/207	311/18866	0.0217898	0.385037	0.362975	MST1/KDR/TRPM4/SEMA5A/BCAR1/CX3CL1/PDGFRB/ACKR3	8
	GO:0034329	cell junction assembly	10/207	434/18866	0.0218846	0.385037	0.362975	KDR/FLRT2/ESAM/CLDN5/IL1RAPL1/CDH5/MYO1C/FERMT2/PRKCH/ADGRB1	10
	GO:0009713	catechol-containing compound biosynthetic process	2/207	21/18866	0.0219381	0.385037	0.362975	TH/SLC6A3	2
	GO:0032482	Rab protein signal transduction	2/207	21/18866	0.0219381	0.385037	0.362975	DENND3/RAB39B	2
	GO:0042423	catecholamine biosynthetic process	2/207	21/18866	0.0219381	0.385037	0.362975	TH/SLC6A3	2
	GO:0072111	cell proliferation involved in kidney development	2/207	21/18866	0.0219381	0.385037	0.362975	BMP2/PDGFRB	2
	GO:0043648	dicarboxylic acid metabolic process	4/207	97/18866	0.0221092	0.385037	0.362975	ASPA/TH/D2HGDH/GCLM	4
	GO:1990823	response to leukemia inhibitory factor	4/207	97/18866	0.0221092	0.385037	0.362975	SOX17/ABCD4/PRDM5/GCLM	4
	GO:1990830	cellular response to leukemia inhibitory factor	4/207	97/18866	0.0221092	0.385037	0.362975	SOX17/ABCD4/PRDM5/GCLM	4
	GO:0051321	meiotic cell cycle	7/207	254/18866	0.0223236	0.38651	0.364364	PDE3A/MYH9/CCNA1/CDC25A/DMRT1/RAD51/SGO1	7
	GO:0008347	glial cell migration	3/207	55/18866	0.0224923	0.387179	0.364995	APCDD1/CX3CL1/LAMB1	3
	GO:0019933	cAMP-mediated signaling	6/207	199/18866	0.02273	0.388589	0.366324	APLNR/RAPGEF3/PDE3A/PDE2A/ADGRB1/MC4R	6
	GO:0030111	regulation of Wnt signaling pathway	9/207	375/18866	0.0230012	0.388589	0.366324	BMP2/TRPM4/DACT1/SEMA5A/SOX17/APCDD1/NKD1/CTHRC1/KREMEN2	9
	GO:0007043	cell-cell junction assembly	5/207	147/18866	0.0231492	0.388589	0.366324	ESAM/CLDN5/CDH5/MYO1C/PRKCH	5
	GO:0031032	actomyosin structure organization	6/207	200/18866	0.0232266	0.388589	0.366324	CGNL1/RAPGEF3/PDGFRB/MYH9/FHOD1/BAG4	6
	GO:2000377	regulation of reactive oxygen species metabolic process	6/207	200/18866	0.0232266	0.388589	0.366324	HBB/PKD2/PDGFRB/TMEM106A/NOS1AP/ADGRB1	6
	GO:0031529	ruffle organization	3/207	56/18866	0.023578	0.392264	0.369788	PDGFRB/NDEL1/BAG4	3
	GO:0051900	regulation of mitochondrial depolarization	2/207	22/18866	0.02396	0.396405	0.373692	KDR/GCLM	2
	GO:1901605	alpha-amino acid metabolic process	6/207	202/18866	0.0242416	0.398848	0.375995	ASPA/ACCS/TH/PHYKPL/PYCR2/GCLM	6
	GO:0030838	positive regulation of actin filament polymerization	4/207	101/18866	0.0251968	0.402937	0.37985	MYO1C/KIRREL1/ALOX15/BAG4	4
	GO:0001894	tissue homeostasis	7/207	261/18866	0.025413	0.402937	0.37985	ESAM/CLDN5/CDH5/PDGFRB/ESRRB/CHMP4B/MC4R	7
	GO:0000768	syncytium formation by plasma membrane fusion	3/207	58/18866	0.0258334	0.402937	0.37985	RAPGEF3/MYH9/ADGRB1	3
	GO:0002043	blood vessel endothelial cell proliferation involved in sprouting angiogenesis	3/207	58/18866	0.0258334	0.402937	0.37985	APLNR/PPP1R16B/SEMA5A	3
	GO:0140253	cell-cell fusion	3/207	58/18866	0.0258334	0.402937	0.37985	RAPGEF3/MYH9/ADGRB1	3
	GO:0000079	regulation of cyclin-dependent protein serine/threonine kinase activity	4/207	102/18866	0.0260072	0.402937	0.37985	PKD2/CCNA1/CDC25A/CDKN2A	4
	GO:0110020	regulation of actomyosin structure organization	4/207	102/18866	0.0260072	0.402937	0.37985	CGNL1/RAPGEF3/FHOD1/BAG4	4
	GO:0009068	aspartate family amino acid catabolic process	2/207	23/18866	0.0260552	0.402937	0.37985	ASPA/PHYKPL	2
	GO:1901522	positive regulation of transcription from RNA polymerase II promoter involved in cellular response to chemical stimulus	2/207	23/18866	0.0260552	0.402937	0.37985	BMP2/SMAD1	2
	GO:1903589	positive regulation of blood vessel endothelial cell proliferation involved in sprouting angiogenesis	2/207	23/18866	0.0260552	0.402937	0.37985	APLNR/PPP1R16B	2
	GO:2000050	regulation of non-canonical Wnt signaling pathway	2/207	23/18866	0.0260552	0.402937	0.37985	DACT1/NKD1	2
	GO:0007204	positive regulation of cytosolic calcium ion concentration	8/207	322/18866	0.0261138	0.402937	0.37985	APLNR/TRPM4/CD55/EDNRA/PKD2/CX3CL1/ACKR3/FPR1	8
	GO:0006470	protein dephosphorylation	8/207	323/18866	0.0265345	0.407318	0.38398	PPP1R16B/PTPN13/CDH5/PTPN21/PDGFRB/PTPRB/ACP1/CDC25A	8
	GO:0033157	regulation of intracellular protein transport	7/207	264/18866	0.0268225	0.409028	0.385591	RIPOR1/RAPGEF3/NDEL1/MYO1C/ERBB2/BAG4/PMAIP1	7
	GO:0030048	actin filament-based movement	5/207	153/18866	0.0269206	0.409028	0.385591	TRPM4/VIM/NOS1AP/MYH9/MYO1C	5
	GO:0070371	ERK1 and ERK2 cascade	8/207	325/18866	0.02739	0.410472	0.386953	BMP2/KDR/CX3CL1/PDGFRB/CAVIN3/ACKR3/ERBB2/ALOX15	8
	GO:0048568	embryonic organ development	10/207	451/18866	0.0275612	0.410472	0.386953	KDR/TH/SOX17/PKD2/PDGFRB/FOXI1/PCDH12/PCSK5/CTHRC1/TTPA	10
	GO:0014065	phosphatidylinositol 3-kinase signaling	5/207	154/18866	0.0275849	0.410472	0.386953	KDR/PPP1R16B/PTPN13/PDGFRB/ERBB2	5
	GO:0006949	syncytium formation	3/207	60/18866	0.0282006	0.410472	0.386953	RAPGEF3/MYH9/ADGRB1	3
	GO:0035904	aorta development	3/207	60/18866	0.0282006	0.410472	0.386953	PKD2/PDGFRB/PDE2A	3
	GO:0033622	integrin activation	2/207	24/18866	0.0282217	0.410472	0.386953	CX3CL1/FERMT2	2
	GO:0048745	smooth muscle tissue development	2/207	24/18866	0.0282217	0.410472	0.386953	PKD2/PDGFRB	2
	GO:0051882	mitochondrial depolarization	2/207	24/18866	0.0282217	0.410472	0.386953	KDR/GCLM	2
	GO:0048754	branching morphogenesis of an epithelial tube	5/207	155/18866	0.0282596	0.410472	0.386953	BMP2/KDR/EDNRA/PKD2/COL4A1	5
	GO:0007631	feeding behavior	4/207	105/18866	0.0285318	0.410472	0.386953	NPW/SGIP1/TH/MC4R	4
	GO:0062014	negative regulation of small molecule metabolic process	4/207	105/18866	0.0285318	0.410472	0.386953	MST1/BMP2/ACADVL/DGAT2	4
	GO:0019395	fatty acid oxidation	4/207	106/18866	0.0294046	0.41501	0.391231	ACADVL/ABCD4/ALOX15/DGAT2	4
	GO:0030038	contractile actin filament bundle assembly	4/207	106/18866	0.0294046	0.41501	0.391231	CGNL1/RAPGEF3/FHOD1/BAG4	4
	GO:0043149	stress fiber assembly	4/207	106/18866	0.0294046	0.41501	0.391231	CGNL1/RAPGEF3/FHOD1/BAG4	4
	GO:1904029	regulation of cyclin-dependent protein kinase activity	4/207	106/18866	0.0294046	0.41501	0.391231	PKD2/CCNA1/CDC25A/CDKN2A	4
	GO:0051017	actin filament bundle assembly	5/207	157/18866	0.0296403	0.416362	0.392506	CGNL1/RAPGEF3/CX3CL1/FHOD1/BAG4	5
	GO:0030330	DNA damage response, signal transduction by p53 class mediator	4/207	107/18866	0.0302931	0.417181	0.393277	MUC1/NDRG1/PLK2/PMAIP1	4
	GO:1903426	regulation of reactive oxygen species biosynthetic process	4/207	107/18866	0.0302931	0.417181	0.393277	HBB/PKD2/NOS1AP/ADGRB1	4
	GO:0030168	platelet activation	5/207	158/18866	0.0303463	0.417181	0.393277	HBB/MYH9/METAP1/ITGA2B/PRKCH	5
	GO:0060259	regulation of feeding behavior	2/207	25/18866	0.0304579	0.417181	0.393277	SGIP1/MC4R	2
	GO:2001026	regulation of endothelial cell chemotaxis	2/207	25/18866	0.0304579	0.417181	0.393277	KDR/SEMA5A	2
	GO:0010676	positive regulation of cellular carbohydrate metabolic process	3/207	62/18866	0.0306792	0.417181	0.393277	ESRRB/DGAT2/PMAIP1	3
	GO:2000351	regulation of endothelial cell apoptotic process	3/207	62/18866	0.0306792	0.417181	0.393277	KDR/SEMA5A/CDH5	3
	GO:0070482	response to oxygen levels	9/207	396/18866	0.0311299	0.418495	0.394516	BMP2/NDRG1/TH/EDNRA/SCFD1/PDGFRB/CREBBP/PMAIP1/SUV39H2	9
	GO:0007229	integrin-mediated signaling pathway	4/207	108/18866	0.0311974	0.418495	0.394516	BCAR1/MYH9/ITGA2B/FERMT2	4
	GO:0060071	Wnt signaling pathway, planar cell polarity pathway	4/207	108/18866	0.0311974	0.418495	0.394516	DACT1/DAAM1/NKD1/CTHRC1	4
	GO:0061572	actin filament bundle organization	5/207	161/18866	0.0325276	0.429801	0.405175	CGNL1/RAPGEF3/CX3CL1/FHOD1/BAG4	5
	GO:0006700	C21-steroid hormone biosynthetic process	2/207	26/18866	0.0327619	0.429801	0.405175	BMP2/LHB	2
	GO:0031664	regulation of lipopolysaccharide-mediated signaling pathway	2/207	26/18866	0.0327619	0.429801	0.405175	CD55/CX3CL1	2
	GO:0032967	positive regulation of collagen biosynthetic process	2/207	26/18866	0.0327619	0.429801	0.405175	VIM/PDGFRB	2
	GO:0072273	metanephric nephron morphogenesis	2/207	26/18866	0.0327619	0.429801	0.405175	PKD2/PDGFRB	2
	GO:0090100	positive regulation of transmembrane receptor protein serine/threonine kinase signaling pathway	4/207	110/18866	0.0330532	0.429836	0.405208	BMP2/CDH5/TGFB1I1/CREBBP	4
	GO:0090175	regulation of establishment of planar polarity	4/207	110/18866	0.0330532	0.429836	0.405208	DACT1/DAAM1/NKD1/CTHRC1	4
	GO:0042130	negative regulation of T cell proliferation	3/207	64/18866	0.0332687	0.430757	0.406076	VTCN1/LRRC32/ERBB2	3
	GO:0060070	canonical Wnt signaling pathway	8/207	339/18866	0.0339206	0.435908	0.410932	BMP2/TRPM4/DACT1/SEMA5A/SOX17/NKD1/CTHRC1/KREMEN2	8
	GO:0034440	lipid oxidation	4/207	111/18866	0.0340049	0.435908	0.410932	ACADVL/ABCD4/ALOX15/DGAT2	4
	GO:0043491	protein kinase B signaling	7/207	278/18866	0.0341056	0.435908	0.410932	KDR/SEMA5A/CX3CL1/PDGFRB/CAVIN3/ERBB2/BAG4	7
	GO:0090181	regulation of cholesterol metabolic process	3/207	65/18866	0.0346048	0.437753	0.412671	ACADVL/SEC14L2/DGAT2	3
	GO:0001963	synaptic transmission, dopaminergic	2/207	27/18866	0.0351319	0.437753	0.412671	TH/SLC6A3	2
	GO:0002021	response to dietary excess	2/207	27/18866	0.0351319	0.437753	0.412671	SGIP1/MC4R	2
	GO:0010714	positive regulation of collagen metabolic process	2/207	27/18866	0.0351319	0.437753	0.412671	VIM/PDGFRB	2
	GO:0042481	regulation of odontogenesis	2/207	27/18866	0.0351319	0.437753	0.412671	BMP2/APCDD1	2
	GO:0045603	positive regulation of endothelial cell differentiation	2/207	27/18866	0.0351319	0.437753	0.412671	CLDN5/CDH5	2
	GO:0043547	positive regulation of GTPase activity	9/207	406/18866	0.035631	0.442121	0.416789	RAP1GAP2/RAPGEF3/CX3CL1/ARHGAP20/NDEL1/ARAP3/SYDE1/TBCK/ERBB2	9
	GO:0045669	positive regulation of osteoblast differentiation	3/207	66/18866	0.0359684	0.444455	0.418989	BMP2/SMAD1/CTHRC1	3
	GO:0009408	response to heat	5/207	166/18866	0.036376	0.445708	0.42017	TGFB1I1/ANO1/AKT1S1/CREBBP/BAG4	5
	GO:0034332	adherens junction organization	3/207	67/18866	0.0373593	0.445708	0.42017	NUMB/KIFC3/CDH5	3
	GO:0050918	positive chemotaxis	3/207	67/18866	0.0373593	0.445708	0.42017	KDR/SEMA5A/CX3CL1	3
	GO:0051965	positive regulation of synapse assembly	3/207	67/18866	0.0373593	0.445708	0.42017	FLRT2/IL1RAPL1/ADGRB1	3
	GO:0019935	cyclic-nucleotide-mediated signaling	6/207	224/18866	0.037404	0.445708	0.42017	APLNR/RAPGEF3/PDE3A/PDE2A/ADGRB1/MC4R	6
	GO:0043583	ear development	6/207	224/18866	0.037404	0.445708	0.42017	BMP2/PDGFRB/ESRRB/FOXI1/C1QB/CTHRC1	6
	GO:0007265	Ras protein signal transduction	8/207	346/18866	0.037553	0.445708	0.42017	RIPOR1/PLK2/RAPGEF3/RHOJ/PDGFRB/DENND3/CDKN2A/RAB39B	8
	GO:0060143	positive regulation of syncytium formation by plasma membrane fusion	2/207	28/18866	0.0375664	0.445708	0.42017	RAPGEF3/ADGRB1	2
	GO:0061437	renal system vasculature development	2/207	28/18866	0.0375664	0.445708	0.42017	PKD2/PDGFRB	2
	GO:0061440	kidney vasculature development	2/207	28/18866	0.0375664	0.445708	0.42017	PKD2/PDGFRB	2
	GO:0045428	regulation of nitric oxide biosynthetic process	3/207	68/18866	0.0387775	0.454643	0.428593	HBB/PKD2/NOS1AP	3
	GO:0051298	centrosome duplication	3/207	68/18866	0.0387775	0.454643	0.428593	PLK2/PKD2/CHMP4B	3
	GO:0072577	endothelial cell apoptotic process	3/207	68/18866	0.0387775	0.454643	0.428593	KDR/SEMA5A/CDH5	3
	GO:0072593	reactive oxygen species metabolic process	7/207	288/18866	0.0400465	0.466052	0.439348	HBB/PKD2/PDGFRB/TMEM106A/NOS1AP/ADGRB1/PMAIP1	7
	GO:0031365	N-terminal protein amino acid modification	2/207	29/18866	0.0400635	0.466052	0.439348	METAP1/CREBBP	2
	GO:0060485	mesenchyme development	7/207	290/18866	0.0413108	0.468367	0.441531	BMP2/SEMA5A/EDNRA/TGFB1I1/PKD2/PDGFRB/PHLDB1	7
	GO:0001649	osteoblast differentiation	6/207	231/18866	0.0423926	0.468367	0.441531	HEMGN/BMP2/TRPM4/SMAD1/RASSF2/CTHRC1	6
	GO:0032271	regulation of protein polymerization	6/207	231/18866	0.0423926	0.468367	0.441531	ESAM/CDH5/MYO1C/KIRREL1/ALOX15/BAG4	6
	GO:0072001	renal system development	7/207	292/18866	0.0426009	0.468367	0.441531	BMP2/SOX17/PKD2/PDGFRB/COL4A1/SMAD1/PCSK5	7
	GO:0019934	cGMP-mediated signaling	2/207	30/18866	0.0426217	0.468367	0.441531	PDE3A/PDE2A	2
	GO:0030511	positive regulation of transforming growth factor beta receptor signaling pathway	2/207	30/18866	0.0426217	0.468367	0.441531	TGFB1I1/CREBBP	2
	GO:0033688	regulation of osteoblast proliferation	2/207	30/18866	0.0426217	0.468367	0.441531	BMP2/CTHRC1	2
	GO:0042133	neurotransmitter metabolic process	2/207	30/18866	0.0426217	0.468367	0.441531	TH/SLC6A3	2
	GO:0046337	phosphatidylethanolamine metabolic process	2/207	30/18866	0.0426217	0.468367	0.441531	ABHD4/ALOX15	2
	GO:0051642	centrosome localization	2/207	30/18866	0.0426217	0.468367	0.441531	NDEL1/FHOD1	2
	GO:0060055	angiogenesis involved in wound healing	2/207	30/18866	0.0426217	0.468367	0.441531	KDR/CX3CL1	2
	GO:0060142	regulation of syncytium formation by plasma membrane fusion	2/207	30/18866	0.0426217	0.468367	0.441531	RAPGEF3/ADGRB1	2
	GO:0090314	positive regulation of protein targeting to membrane	2/207	30/18866	0.0426217	0.468367	0.441531	MYO1C/ERBB2	2
	GO:1903846	positive regulation of cellular response to transforming growth factor beta stimulus	2/207	30/18866	0.0426217	0.468367	0.441531	TGFB1I1/CREBBP	2
	GO:1904837	beta-catenin-TCF complex assembly	2/207	30/18866	0.0426217	0.468367	0.441531	DACT1/CREBBP	2
	GO:0030833	regulation of actin filament polymerization	5/207	174/18866	0.0430951	0.469077	0.4422	ESAM/MYO1C/KIRREL1/ALOX15/BAG4	5
	GO:0051099	positive regulation of binding	5/207	174/18866	0.0430951	0.469077	0.4422	BMP2/DACT1/PLK2/CLDN5/CTHRC1	5
	GO:0051480	regulation of cytosolic calcium ion concentration	8/207	357/18866	0.0437755	0.469077	0.4422	APLNR/TRPM4/CD55/EDNRA/PKD2/CX3CL1/ACKR3/FPR1	8
	GO:0009266	response to temperature stimulus	6/207	233/18866	0.0438912	0.469077	0.4422	TGFB1I1/ACADVL/ANO1/AKT1S1/CREBBP/BAG4	6
	GO:0044262	cellular carbohydrate metabolic process	7/207	294/18866	0.0439169	0.469077	0.4422	MST1/FCSK/ESRRB/PHKB/PCDH12/DGAT2/PMAIP1	7
	GO:0032386	regulation of intracellular transport	8/207	358/18866	0.0443729	0.469077	0.4422	RIPOR1/RAPGEF3/SCFD1/NDEL1/MYO1C/ERBB2/BAG4/PMAIP1	8
	GO:0010906	regulation of glucose metabolic process	4/207	121/18866	0.0443951	0.469077	0.4422	MST1/ESRRB/DGAT2/PMAIP1	4
	GO:1904427	positive regulation of calcium ion transmembrane transport	3/207	72/18866	0.04472	0.469077	0.4422	APLNR/PKD2/CX3CL1	3
	GO:0010634	positive regulation of epithelial cell migration	5/207	176/18866	0.0448839	0.469077	0.4422	KDR/PLK2/SEMA5A/BCAR1/RHOJ	5
	GO:0001666	response to hypoxia	8/207	359/18866	0.0449758	0.469077	0.4422	BMP2/NDRG1/TH/EDNRA/SCFD1/CREBBP/PMAIP1/SUV39H2	8
	GO:0031589	cell-substrate adhesion	8/207	359/18866	0.0449758	0.469077	0.4422	KDR/ATRNL1/CX3CL1/ITGA2B/FERMT2/LAMB1/ALOX15/CDKN2A	8
	GO:0009154	purine ribonucleotide catabolic process	2/207	31/18866	0.0452393	0.469077	0.4422	PDE2A/PDE8B	2
	GO:0021799	cerebral cortex radially oriented cell migration	2/207	31/18866	0.0452393	0.469077	0.4422	NDEL1/LAMB1	2
	GO:0060914	heart formation	2/207	31/18866	0.0452393	0.469077	0.4422	BMP2/SOX17	2
	GO:0061842	microtubule organizing center localization	2/207	31/18866	0.0452393	0.469077	0.4422	NDEL1/FHOD1	2
	GO:1902230	negative regulation of intrinsic apoptotic signaling pathway in response to DNA damage	2/207	31/18866	0.0452393	0.469077	0.4422	MUC1/ACKR3	2
	GO:0016311	dephosphorylation	10/207	492/18866	0.0454336	0.469077	0.4422	BMP2/PPP1R16B/PTPN13/CDH5/PTPN21/PDGFRB/PTPRB/ACP1/BAG4/CDC25A	10
	GO:0051928	positive regulation of calcium ion transport	4/207	122/18866	0.0455216	0.469077	0.4422	APLNR/PKD2/CX3CL1/PDGFRB	4
	GO:0140013	meiotic nuclear division	5/207	177/18866	0.0457948	0.469375	0.442481	PDE3A/CCNA1/DMRT1/RAD51/SGO1	5
	GO:0005977	glycogen metabolic process	3/207	73/18866	0.0462724	0.469375	0.442481	ESRRB/PHKB/PCDH12	3
	GO:0051897	positive regulation of protein kinase B signaling	5/207	178/18866	0.0467167	0.469375	0.442481	SEMA5A/CX3CL1/PDGFRB/ERBB2/BAG4	5
	GO:0010594	regulation of endothelial cell migration	6/207	238/18866	0.0477819	0.469375	0.442481	KDR/PLK2/SEMA5A/BCAR1/RHOJ/ADGRB1	6
	GO:0001736	establishment of planar polarity	4/207	124/18866	0.0478223	0.469375	0.442481	DACT1/DAAM1/NKD1/CTHRC1	4
	GO:0007164	establishment of tissue polarity	4/207	124/18866	0.0478223	0.469375	0.442481	DACT1/DAAM1/NKD1/CTHRC1	4
	GO:0061982	meiosis I cell cycle process	4/207	124/18866	0.0478223	0.469375	0.442481	CCNA1/CDC25A/RAD51/SGO1	4
	GO:0006073	cellular glucan metabolic process	3/207	74/18866	0.0478512	0.469375	0.442481	ESRRB/PHKB/PCDH12	3
	GO:0021536	diencephalon development	3/207	74/18866	0.0478512	0.469375	0.442481	BMP2/SEMA5A/SLC6A3	3
	GO:0044042	glucan metabolic process	3/207	74/18866	0.0478512	0.469375	0.442481	ESRRB/PHKB/PCDH12	3
	GO:0051881	regulation of mitochondrial membrane potential	3/207	74/18866	0.0478512	0.469375	0.442481	KDR/GCLM/PMAIP1	3
	GO:0009261	ribonucleotide catabolic process	2/207	32/18866	0.0479147	0.469375	0.442481	PDE2A/PDE8B	2
	GO:0035767	endothelial cell chemotaxis	2/207	32/18866	0.0479147	0.469375	0.442481	KDR/SEMA5A	2
	GO:0046320	regulation of fatty acid oxidation	2/207	32/18866	0.0479147	0.469375	0.442481	ACADVL/DGAT2	2
	GO:0061036	positive regulation of cartilage development	2/207	32/18866	0.0479147	0.469375	0.442481	BMP2/SMAD1	2
	GO:0010631	epithelial cell migration	8/207	365/18866	0.0487061	0.472805	0.445715	KDR/PLK2/SEMA5A/BCAR1/CDH5/RHOJ/MYH9/ADGRB1	8
	GO:0034605	cellular response to heat	4/207	125/18866	0.0489965	0.472805	0.445715	ANO1/AKT1S1/CREBBP/BAG4	4
	GO:0010038	response to metal ion	8/207	366/18866	0.0493468	0.472805	0.445715	NDRG1/TH/D2HGDH/PKD2/S100A16/FECH/ALOX15/SLC6A3	8
	GO:0032886	regulation of microtubule-based process	6/207	240/18866	0.0493961	0.472805	0.445715	PLK2/CDH5/PHLDB1/ERBB2/CHMP4B/SKA1	6
	GO:0030858	positive regulation of epithelial cell differentiation	3/207	75/18866	0.0494563	0.472805	0.445715	CLDN5/CDH5/PRKCH	3
	GO:0035924	cellular response to vascular endothelial growth factor stimulus	3/207	75/18866	0.0494563	0.472805	0.445715	KDR/PDGFRB/MYO1C	3
	GO:0099518	vesicle cytoskeletal trafficking	3/207	75/18866	0.0494563	0.472805	0.445715	NDEL1/MYO1C/AP3B2	3

## Sheet: KEGG
ID	Description	GeneRatio	BgRatio	pvalue	p.adjust	qvalue	geneID	Count
hsa04520	Adherens junction	4/103	71/8223	0.0118786	0.468505	0.461736	PTPRB/ERBB2/CREBBP/ACP1	4
hsa01524	Platinum drug resistance	4/103	73/8223	0.013057	0.468505	0.461736	GSTA4/ERBB2/CDKN2A/PMAIP1	4
hsa04510	Focal adhesion	7/103	203/8223	0.0135587	0.468505	0.461736	KDR/BCAR1/PDGFRB/COL4A1/ERBB2/ITGA2B/LAMB1	7
hsa04514	Cell adhesion molecules	6/103	157/8223	0.0137755	0.468505	0.461736	VTCN1/ESAM/CLDN5/CDH5/ICAM2/HLA-DQA1	6
hsa04670	Leukocyte transendothelial migration	5/103	114/8223	0.0139992	0.468505	0.461736	RAPGEF3/ESAM/CLDN5/BCAR1/CDH5	5
hsa05219	Bladder cancer	3/103	41/8223	0.0144152	0.468505	0.461736	DAPK1/ERBB2/CDKN2A	3
hsa04015	Rap1 signaling pathway	7/103	210/8223	0.0160761	0.468505	0.461736	KDR/RAPGEF3/BCAR1/PDGFRB/ARAP3/ITGA2B/FPR1	7
hsa04270	Vascular smooth muscle contraction	5/103	134/8223	0.0262145	0.613367	0.604505	GUCY1A1/EDNRA/MYH9/PRKCH/CALD1	5
hsa05032	Morphine addiction	4/103	91/8223	0.0270603	0.613367	0.604505	PDE3A/PDE2A/GABRR1/PDE8B	4
hsa04350	TGF-beta signaling pathway	4/103	96/8223	0.0320935	0.615001	0.606116	BMP2/THSD4/SMAD1/CREBBP	4
hsa05215	Prostate cancer	4/103	97/8223	0.0331618	0.615001	0.606116	PDGFRB/ERBB2/ERG/CREBBP	4
hsa04330	Notch signaling pathway	3/103	59/8223	0.0374337	0.636373	0.627179	NUMB/MAML2/CREBBP	3
hsa00790	Folate biosynthesis	2/103	26/8223	0.041547	0.651968	0.642548	TH/PCBD2	2

## Sheet: PPI
#node1	node2	node1_string_id	node2_string_id	neighborhood_on_chromosome	gene_fusion	phylogenetic_cooccurrence	homology	coexpression	experimentally_determined_interaction	database_annotated	automated_textmining	combined_score
ABCD4	RAD51	9606.ENSP00000349396	9606.ENSP00000493712	0	0	0	0	0.052	0.84	0	0.116	0.854
ACADVL	COQ9	9606.ENSP00000438689	9606.ENSP00000262507	0	0	0	0	0.182	0.178	0	0.224	0.433
ACADVL	ACSM3	9606.ENSP00000438689	9606.ENSP00000289416	0.044	0	0	0	0.189	0	0.187	0.196	0.426
ACADVL	PRXL2A	9606.ENSP00000438689	9606.ENSP00000482445	0	0	0	0	0.049	0	0	0.425	0.429
ACADVL	SUCLA2	9606.ENSP00000438689	9606.ENSP00000494360	0.042	0	0	0	0.127	0.069	0	0.364	0.439
ACKR3	CX3CL1	9606.ENSP00000272928	9606.ENSP00000006053	0	0	0	0	0.042	0	0.5	0.333	0.652
ACKR3	BMP2	9606.ENSP00000272928	9606.ENSP00000368104	0	0	0	0	0.062	0.069	0	0.428	0.456
ACKR3	ARRB2	9606.ENSP00000272928	9606.ENSP00000403701	0	0	0	0	0	0.797	0	0.848	0.967
ACP1	PTPRB	9606.ENSP00000272067	9606.ENSP00000334928	0	0	0	0	0	0	0	0.408	0.408
ACP1	PTPN13	9606.ENSP00000272067	9606.ENSP00000394794	0	0	0	0	0	0	0	0.42	0.42
ACP1	FLAD1	9606.ENSP00000272067	9606.ENSP00000292180	0.048	0	0	0	0.054	0	0.809	0.255	0.854
ACSM3	L1TD1	9606.ENSP00000289416	9606.ENSP00000419901	0.051	0	0	0	0.391	0	0.187	0.103	0.522
ADCY8	PDE8B	9606.ENSP00000286355	9606.ENSP00000264917	0	0	0	0	0.064	0	0.65	0.173	0.705
ADCY8	DAPK1	9606.ENSP00000286355	9606.ENSP00000386135	0	0	0	0	0	0	0	0.415	0.415
ADCY8	MC4R	9606.ENSP00000286355	9606.ENSP00000299766	0	0	0	0	0.074	0	0	0.643	0.655
ADCY8	PDE2A	9606.ENSP00000286355	9606.ENSP00000334910	0	0	0	0	0.111	0.126	0.67	0.307	0.799
ADCY8	PDE3A	9606.ENSP00000286355	9606.ENSP00000351957	0	0	0	0	0.063	0.126	0.67	0.443	0.83
ADCY8	RAPGEF3	9606.ENSP00000286355	9606.ENSP00000395708	0	0	0	0	0.079	0	0.9	0.489	0.948
ADGRB1	ARRB2	9606.ENSP00000430945	9606.ENSP00000403701	0	0	0	0	0	0.292	0	0.201	0.41
ADGRG6	THSD4	9606.ENSP00000356581	9606.ENSP00000347484	0	0	0	0	0.053	0	0	0.448	0.455
ADGRG6	NAALADL1	9606.ENSP00000356581	9606.ENSP00000351484	0	0	0	0	0	0	0	0.768	0.768
AKAP10	C2orf88	9606.ENSP00000225737	9606.ENSP00000345107	0	0	0	0	0	0	0	0.617	0.617
AKT1S1	KDR	9606.ENSP00000375711	9606.ENSP00000263923	0	0	0	0	0	0	0	0.416	0.416
AKT1S1	ERBB2	9606.ENSP00000375711	9606.ENSP00000269571	0	0	0	0	0.049	0	0	0.406	0.411
ALOX15	CISD1	9606.ENSP00000293761	9606.ENSP00000363041	0	0	0	0	0	0	0	0.447	0.447
AMBN	LAMA4	9606.ENSP00000313809	9606.ENSP00000230538	0	0	0	0	0.052	0.051	0	0.426	0.438
AMBN	BCL2L15	9606.ENSP00000313809	9606.ENSP00000376992	0	0	0	0	0	0	0	0.448	0.448
ANKAR	C2orf88	9606.ENSP00000427882	9606.ENSP00000345107	0	0	0	0	0	0	0	0.431	0.431
ANO1	TRPM4	9606.ENSP00000347454	9606.ENSP00000252826	0	0	0	0	0.062	0	0	0.47	0.482
ANO1	ERBB2	9606.ENSP00000347454	9606.ENSP00000269571	0	0	0	0	0.085	0	0	0.524	0.546
ANO1	CALD1	9606.ENSP00000347454	9606.ENSP00000354826	0	0	0	0	0.074	0	0	0.72	0.729
AP1S2	HLA-DQA1	9606.ENSP00000500695	9606.ENSP00000339398	0	0	0	0	0.059	0	0.5	0	0.509
AP1S2	SGIP1	9606.ENSP00000500695	9606.ENSP00000360076	0	0	0	0	0	0	0.72	0.168	0.757
AP1S2	CLINT1	9606.ENSP00000500695	9606.ENSP00000429824	0	0	0	0	0.042	0.626	0.54	0.259	0.861
AP1S2	AP3B2	9606.ENSP00000500695	9606.ENSP00000440984	0	0	0	0	0.059	0	0.54	0.203	0.625
AP3B2	SGIP1	9606.ENSP00000440984	9606.ENSP00000360076	0	0	0	0	0.081	0	0.54	0.315	0.685
AP3B2	HOMER3	9606.ENSP00000440984	9606.ENSP00000439937	0	0	0	0	0	0	0	0.486	0.486
APCDD1	MPO	9606.ENSP00000347433	9606.ENSP00000225275	0	0	0	0	0.049	0.374	0	0.083	0.406
APCDD1	NKD1	9606.ENSP00000347433	9606.ENSP00000268459	0	0	0	0	0.138	0	0	0.568	0.612
APCDD1	CGNL1	9606.ENSP00000347433	9606.ENSP00000281282	0	0	0	0	0.067	0	0	0.387	0.404
APCDD1	FZD6	9606.ENSP00000347433	9606.ENSP00000351605	0	0	0	0	0.042	0	0	0.476	0.477
APLNR	KDR	9606.ENSP00000475344	9606.ENSP00000263923	0	0	0	0	0.339	0	0	0.468	0.633
APLNR	REN	9606.ENSP00000475344	9606.ENSP00000272190	0	0	0	0	0.054	0	0	0.476	0.483
APLNR	EMCN	9606.ENSP00000475344	9606.ENSP00000296420	0	0	0	0	0.252	0	0	0.41	0.54
APLNR	SOX17	9606.ENSP00000475344	9606.ENSP00000297316	0	0	0	0	0.221	0	0	0.35	0.472
APLNR	CLDN5	9606.ENSP00000475344	9606.ENSP00000385477	0	0	0	0	0.295	0	0	0.211	0.42
APLNR	ARRB2	9606.ENSP00000475344	9606.ENSP00000403701	0	0	0	0	0	0.283	0	0.684	0.764
APLNR	NPW	9606.ENSP00000475344	9606.ENSP00000456974	0	0	0	0	0	0	0.5	0.074	0.517
APLNR	FPR1	9606.ENSP00000475344	9606.ENSP00000471493	0	0	0	0.686	0.049	0	0	0.395	0.4
APLNR	CDH5	9606.ENSP00000475344	9606.ENSP00000497290	0	0	0	0	0.351	0	0	0.454	0.63
ARRB2	CX3CL1	9606.ENSP00000403701	9606.ENSP00000006053	0	0	0	0	0	0.045	0	0.48	0.482
ARRB2	CREBBP	9606.ENSP00000403701	9606.ENSP00000262367	0	0	0	0	0.048	0.067	0	0.42	0.44
ARRB2	ITGA2B	9606.ENSP00000403701	9606.ENSP00000262407	0	0	0	0	0.08	0	0.4	0.088	0.453
ARRB2	SLC6A3	9606.ENSP00000403701	9606.ENSP00000270349	0	0	0	0	0.059	0	0	0.406	0.417
ARRB2	REN	9606.ENSP00000403701	9606.ENSP00000272190	0	0	0	0	0.074	0	0	0.397	0.418
ARRB2	KCNJ3	9606.ENSP00000403701	9606.ENSP00000295101	0	0	0	0	0.086	0	0	0.609	0.627
ARRB2	MC4R	9606.ENSP00000403701	9606.ENSP00000299766	0	0	0	0	0.086	0.108	0	0.375	0.446
ARRB2	EDNRA	9606.ENSP00000403701	9606.ENSP00000315011	0	0	0	0	0	0.341	0	0.358	0.559
ARRB2	SGIP1	9606.ENSP00000403701	9606.ENSP00000360076	0	0	0	0	0	0	0.5	0.31	0.64
ARRB2	NPHS1	9606.ENSP00000403701	9606.ENSP00000368190	0	0	0	0	0.056	0.301	0	0.715	0.795
ARRB2	MAP2K7	9606.ENSP00000403701	9606.ENSP00000381070	0	0	0	0	0.06	0	0	0.432	0.443
ARRB2	CLHC1	9606.ENSP00000403701	9606.ENSP00000384869	0	0	0	0	0	0.443	0	0.127	0.492
ARRB2	RAPGEF3	9606.ENSP00000403701	9606.ENSP00000395708	0	0	0	0	0.044	0	0	0.944	0.944
ARRB2	NUMB	9606.ENSP00000403701	9606.ENSP00000451300	0	0	0	0	0.05	0	0	0.469	0.474
ARRB2	FPR1	9606.ENSP00000403701	9606.ENSP00000471493	0	0	0	0	0.163	0.108	0	0.455	0.558
ARRB2	OR4D1	9606.ENSP00000403701	9606.ENSP00000493234	0	0	0	0	0	0.108	0.65	0.056	0.679
ARRB2	CDH5	9606.ENSP00000403701	9606.ENSP00000497290	0	0	0	0	0	0	0	0.728	0.728
ASPA	GLUD1	9606.ENSP00000263080	9606.ENSP00000277865	0	0	0	0	0	0	0.8	0.114	0.815
ATRNL1	MC4R	9606.ENSP00000347152	9606.ENSP00000299766	0	0	0	0	0.074	0.253	0	0.595	0.695
BAG4	TNFRSF25	9606.ENSP00000287322	9606.ENSP00000367013	0	0	0	0	0	0.298	0	0.246	0.448
BCAR1	SKAP2	9606.ENSP00000391669	9606.ENSP00000005587	0	0	0	0	0	0	0	0.518	0.518
BCAR1	PDGFRB	9606.ENSP00000391669	9606.ENSP00000261799	0	0	0	0	0.072	0	0.5	0.384	0.689
BCAR1	ITGA2B	9606.ENSP00000391669	9606.ENSP00000262407	0	0	0	0	0	0	0.65	0.08	0.664
BCAR1	KDR	9606.ENSP00000391669	9606.ENSP00000263923	0	0	0	0	0.074	0	0.5	0.321	0.658
BCAR1	ERBB2	9606.ENSP00000391669	9606.ENSP00000269571	0	0	0	0	0.074	0.292	0	0.782	0.845
BCAR1	INHBB	9606.ENSP00000391669	9606.ENSP00000295228	0	0	0	0	0.072	0	0	0.411	0.43
BCAR1	FERMT2	9606.ENSP00000391669	9606.ENSP00000342858	0	0	0	0	0.145	0	0	0.38	0.447
BCAR1	NCKAP1	9606.ENSP00000391669	9606.ENSP00000354251	0	0	0	0	0.12	0.053	0.5	0.104	0.576
BCAR1	TGFB1I1	9606.ENSP00000391669	9606.ENSP00000378332	0	0	0	0	0.063	0.233	0	0.624	0.706
BCAR1	PTPN13	9606.ENSP00000391669	9606.ENSP00000394794	0	0	0	0	0.072	0.062	0	0.44	0.47
BMP2	KDR	9606.ENSP00000368104	9606.ENSP00000263923	0	0	0	0	0.072	0.063	0	0.381	0.415
BMP2	SOX17	9606.ENSP00000368104	9606.ENSP00000297316	0	0	0	0	0.128	0.057	0	0.423	0.484
BMP2	SMAD1	9606.ENSP00000368104	9606.ENSP00000305769	0	0	0	0	0.048	0.161	0.5	0.47	0.76
BMP2	VWCE	9606.ENSP00000368104	9606.ENSP00000334186	0	0	0	0	0.044	0.071	0	0.669	0.68
BMP2	MMP9	9606.ENSP00000368104	9606.ENSP00000361405	0	0	0	0	0.042	0	0	0.478	0.479
BRD8	MSL1	9606.ENSP00000254900	9606.ENSP00000462945	0	0	0	0	0.087	0.1	0.9	0.095	0.915
C1QB	CD93	9606.ENSP00000313967	9606.ENSP00000246006	0	0	0	0	0.206	0.091	0	0.337	0.479
C1QB	GIMAP4	9606.ENSP00000313967	9606.ENSP00000419545	0	0	0	0	0.332	0.095	0	0.105	0.411
C1orf198	FOXS1	9606.ENSP00000355623	9606.ENSP00000365145	0	0	0	0	0.044	0	0	0.48	0.481
C1orf198	DAAM1	9606.ENSP00000355623	9606.ENSP00000378557	0	0	0	0	0.056	0.575	0	0	0.581
CABLES1	CCNA1	9606.ENSP00000256925	9606.ENSP00000255465	0	0	0	0	0	0	0.4	0.495	0.684
CACNA1B	KCNJ3	9606.ENSP00000360423	9606.ENSP00000295101	0	0	0	0	0.082	0.077	0	0.554	0.589
CACNA1B	RASGRP1	9606.ENSP00000360423	9606.ENSP00000310244	0	0	0	0	0.06	0	0.65	0.074	0.669
CACNA1B	SYNE1	9606.ENSP00000360423	9606.ENSP00000356224	0	0	0	0	0.084	0	0	0.398	0.425
CACNA1B	IL1RAPL1	9606.ENSP00000360423	9606.ENSP00000368278	0	0	0	0	0.06	0	0	0.549	0.557
CALCA	LHB	9606.ENSP00000331746	9606.ENSP00000497294	0	0	0	0	0	0	0.4	0	0.4
CALCA	DAPK1	9606.ENSP00000331746	9606.ENSP00000386135	0	0	0	0	0	0	0	0.419	0.418
CALD1	MYH9	9606.ENSP00000354826	9606.ENSP00000216181	0	0	0	0	0.269	0.188	0	0.552	0.711
CALD1	HMGCS1	9606.ENSP00000354826	9606.ENSP00000322706	0	0	0	0	0	0	0	0.411	0.411
CALD1	COL4A1	9606.ENSP00000354826	9606.ENSP00000364979	0	0	0	0	0.353	0.107	0	0.152	0.468
CALD1	VIM	9606.ENSP00000354826	9606.ENSP00000446007	0	0	0	0	0.11	0.263	0	0.296	0.498
CAVIN2	CAVIN3	9606.ENSP00000305675	9606.ENSP00000307292	0	0	0	0.834	0.107	0.423	0	0.679	0.82
CBX2	DMRT1	9606.ENSP00000308750	9606.ENSP00000371711	0	0	0	0	0.043	0	0	0.448	0.449
CBX2	CHD3	9606.ENSP00000308750	9606.ENSP00000369716	0	0	0	0	0	0.051	0.5	0.19	0.582
CBX2	CDKN2A	9606.ENSP00000308750	9606.ENSP00000418915	0	0	0	0	0.042	0	0.5	0.288	0.629
CBX2	RAD51	9606.ENSP00000308750	9606.ENSP00000493712	0	0	0	0	0.099	0	0.72	0	0.736
CCNA1	MYBL2	9606.ENSP00000255465	9606.ENSP00000217026	0	0	0.211	0	0.122	0.537	0.9	0.717	0.989
CCNA1	DAPK1	9606.ENSP00000255465	9606.ENSP00000386135	0	0	0	0	0.056	0	0	0.391	0.4
CCNA1	MUC1	9606.ENSP00000255465	9606.ENSP00000484824	0	0	0	0	0.103	0	0	0.441	0.477
CCNA1	MMP9	9606.ENSP00000255465	9606.ENSP00000361405	0	0	0	0	0.076	0	0	0.461	0.481
CCNA1	ERBB2	9606.ENSP00000255465	9606.ENSP00000269571	0	0	0	0	0	0	0	0.489	0.489
CCNA1	SGO1	9606.ENSP00000255465	9606.ENSP00000263753	0	0	0	0	0.401	0	0	0.215	0.51
CCNA1	CDK8	9606.ENSP00000255465	9606.ENSP00000370938	0	0	0	0	0.044	0.066	0	0.52	0.534
CCNA1	RAD51	9606.ENSP00000255465	9606.ENSP00000493712	0	0	0	0	0.236	0	0	0.421	0.539
CCNA1	KDR	9606.ENSP00000255465	9606.ENSP00000263923	0	0	0	0	0	0.05	0	0.541	0.545
CCNA1	PLK2	9606.ENSP00000255465	9606.ENSP00000274289	0	0	0	0	0.401	0	0	0.344	0.59
CCNA1	CDKN2A	9606.ENSP00000255465	9606.ENSP00000418915	0	0	0	0	0.044	0	0	0.67	0.671
CCNA1	CCNO	9606.ENSP00000255465	9606.ENSP00000282572	0	0	0	0.668	0.212	0.127	0.54	0.153	0.696
CCNA1	CDC25A	9606.ENSP00000255465	9606.ENSP00000303706	0	0	0	0	0.201	0.325	0.5	0.716	0.913
CCNA1	CDKN1A	9606.ENSP00000255465	9606.ENSP00000384849	0	0	0	0	0.042	0.894	0.9	0.995	0.999
CCNO	CDKN1A	9606.ENSP00000282572	9606.ENSP00000384849	0	0	0	0	0	0.618	0	0.097	0.64
CD55	CD93	9606.ENSP00000356030	9606.ENSP00000246006	0	0	0	0	0.049	0.101	0	0.359	0.404
CD93	ICAM2	9606.ENSP00000246006	9606.ENSP00000415283	0	0	0	0	0.246	0	0	0.279	0.433
CD93	GIMAP4	9606.ENSP00000246006	9606.ENSP00000419545	0	0	0	0	0.399	0.1	0	0	0.436
CD93	TIE1	9606.ENSP00000246006	9606.ENSP00000361554	0	0	0	0	0.209	0	0	0.346	0.461
CD93	PTPRB	9606.ENSP00000246006	9606.ENSP00000334928	0	0	0	0	0.189	0.106	0	0.429	0.549
CD93	KDR	9606.ENSP00000246006	9606.ENSP00000263923	0	0	0	0	0.395	0	0	0.373	0.604
CD93	CDH5	9606.ENSP00000246006	9606.ENSP00000497290	0	0	0	0	0.361	0.066	0	0.5	0.675
CDC25A	MYBL2	9606.ENSP00000303706	9606.ENSP00000217026	0	0	0	0	0.438	0.098	0	0.507	0.728
CDC25A	OIP5	9606.ENSP00000303706	9606.ENSP00000220514	0	0	0	0	0.354	0	0	0.132	0.415
CDC25A	CREBBP	9606.ENSP00000303706	9606.ENSP00000262367	0	0	0	0	0	0.292	0	0.193	0.404
CDC25A	SGO1	9606.ENSP00000303706	9606.ENSP00000263753	0	0	0	0	0.355	0	0	0.128	0.414
CDC25A	ERBB2	9606.ENSP00000303706	9606.ENSP00000269571	0	0	0	0	0.045	0.133	0	0.38	0.442
CDC25A	PLK2	9606.ENSP00000303706	9606.ENSP00000274289	0	0	0	0	0.128	0.139	0	0.275	0.408
CDC25A	SKA1	9606.ENSP00000303706	9606.ENSP00000285116	0	0	0	0	0.38	0	0	0.124	0.433
CDC25A	CDKN2A	9606.ENSP00000303706	9606.ENSP00000418915	0	0	0	0	0.053	0	0	0.481	0.487
CDC25A	RAD51	9606.ENSP00000303706	9606.ENSP00000493712	0	0	0	0	0.369	0	0	0.446	0.635
CDC25A	CDKN1A	9606.ENSP00000303706	9606.ENSP00000384849	0	0	0	0	0.11	0.115	0.5	0.657	0.847
CDH5	PCDH12	9606.ENSP00000497290	9606.ENSP00000231484	0	0	0	0.571	0.537	0	0	0.379	0.7
CDH5	PDGFRB	9606.ENSP00000497290	9606.ENSP00000261799	0	0	0	0	0.134	0.045	0	0.629	0.666
CDH5	ITGA2B	9606.ENSP00000497290	9606.ENSP00000262407	0	0	0	0	0.098	0	0	0.604	0.627
CDH5	KDR	9606.ENSP00000497290	9606.ENSP00000263923	0	0	0	0	0.482	0.63	0.8	0.998	0.999
CDH5	ESAM	9606.ENSP00000497290	9606.ENSP00000278927	0	0	0	0	0.24	0	0	0.81	0.85
CDH5	EMCN	9606.ENSP00000497290	9606.ENSP00000296420	0	0	0	0	0.48	0	0	0.605	0.786
CDH5	SOX17	9606.ENSP00000497290	9606.ENSP00000297316	0	0	0	0	0.395	0	0	0.47	0.665
CDH5	PTPRB	9606.ENSP00000497290	9606.ENSP00000334928	0	0	0	0	0.509	0.345	0	0.949	0.982
CDH5	PROX1	9606.ENSP00000497290	9606.ENSP00000355925	0	0	0	0	0.06	0	0	0.433	0.444
CDH5	MMP9	9606.ENSP00000497290	9606.ENSP00000361405	0	0	0	0	0.042	0.048	0	0.614	0.617
CDH5	TIE1	9606.ENSP00000497290	9606.ENSP00000361554	0	0	0	0	0.407	0.045	0	0.687	0.807
CDH5	COL4A1	9606.ENSP00000497290	9606.ENSP00000364979	0	0	0	0	0.264	0.045	0	0.288	0.455
CDH5	CLDN5	9606.ENSP00000497290	9606.ENSP00000385477	0	0	0	0	0.404	0	0	0.988	0.993
CDH5	RAPGEF3	9606.ENSP00000497290	9606.ENSP00000395708	0	0	0	0	0.127	0	0	0.447	0.496
CDH5	ERG	9606.ENSP00000497290	9606.ENSP00000414150	0	0	0	0	0.23	0	0	0.383	0.505
CDH5	ICAM2	9606.ENSP00000497290	9606.ENSP00000415283	0	0	0	0	0.236	0	0	0.605	0.685
CDH5	VIM	9606.ENSP00000497290	9606.ENSP00000446007	0	0	0	0	0.044	0.292	0	0.356	0.526
CDK8	CREBBP	9606.ENSP00000370938	9606.ENSP00000262367	0	0	0	0	0.06	0.292	0.5	0.212	0.702
CDK8	EBF1	9606.ENSP00000370938	9606.ENSP00000322898	0	0	0	0	0	0	0.5	0.127	0.544
CDK8	THRAP3	9606.ENSP00000370938	9606.ENSP00000346634	0	0	0	0	0	0.294	0.9	0.091	0.93
CDK8	MAMLD1	9606.ENSP00000370938	9606.ENSP00000414517	0	0	0	0	0	0.045	0.5	0	0.502
CDK8	CDKN2A	9606.ENSP00000370938	9606.ENSP00000418915	0	0	0	0	0	0.068	0	0.554	0.566
CDK8	MAML2	9606.ENSP00000370938	9606.ENSP00000434552	0	0	0	0	0.049	0	0.5	0.375	0.677
CDK8	CDKN1A	9606.ENSP00000370938	9606.ENSP00000384849	0	0	0	0	0	0	0	0.776	0.776
CDKN1A	CREBBP	9606.ENSP00000384849	9606.ENSP00000262367	0	0	0	0	0	0.783	0	0.577	0.904
CDKN1A	ERBB2	9606.ENSP00000384849	9606.ENSP00000269571	0	0	0	0	0	0	0	0.588	0.588
CDKN1A	PLK2	9606.ENSP00000384849	9606.ENSP00000274289	0	0	0	0	0.084	0	0	0.372	0.4
CDKN1A	PMAIP1	9606.ENSP00000384849	9606.ENSP00000326119	0	0	0	0	0.074	0	0	0.655	0.666
CDKN1A	MMP9	9606.ENSP00000384849	9606.ENSP00000361405	0	0	0	0	0.051	0	0	0.509	0.514
CDKN1A	VIM	9606.ENSP00000384849	9606.ENSP00000446007	0	0	0	0	0.113	0.057	0.4	0.583	0.763
CDKN1A	CDKN2A	9606.ENSP00000384849	9606.ENSP00000418915	0	0	0	0	0.06	0.049	0.5	0.933	0.966
CDKN2A	MAPK13	9606.ENSP00000418915	9606.ENSP00000211287	0	0	0	0	0.047	0.072	0.9	0.25	0.924
CDKN2A	MYBL2	9606.ENSP00000418915	9606.ENSP00000217026	0	0	0	0	0.076	0.061	0	0.381	0.416
CDKN2A	DUSP4	9606.ENSP00000418915	9606.ENSP00000240100	0	0	0	0	0	0.068	0	0.437	0.452
CDKN2A	PDGFRB	9606.ENSP00000418915	9606.ENSP00000261799	0	0	0	0	0.065	0	0	0.518	0.53
CDKN2A	CREBBP	9606.ENSP00000418915	9606.ENSP00000262367	0	0	0	0	0	0	0.5	0.524	0.751
CDKN2A	KDR	9606.ENSP00000418915	9606.ENSP00000263923	0	0	0	0	0.071	0	0	0.522	0.537
CDKN2A	NKD1	9606.ENSP00000418915	9606.ENSP00000268459	0	0	0	0	0	0	0	0.419	0.418
CDKN2A	ERBB2	9606.ENSP00000418915	9606.ENSP00000269571	0	0	0	0	0.062	0.045	0	0.767	0.773
CDKN2A	EBF1	9606.ENSP00000418915	9606.ENSP00000322898	0	0	0	0	0.049	0	0	0.446	0.45
CDKN2A	ZBTB7A	9606.ENSP00000418915	9606.ENSP00000323670	0	0	0	0	0	0.091	0	0.372	0.404
CDKN2A	PMAIP1	9606.ENSP00000418915	9606.ENSP00000326119	0	0	0	0	0.047	0	0	0.506	0.509
CDKN2A	MMP9	9606.ENSP00000418915	9606.ENSP00000361405	0	0	0	0	0	0	0	0.513	0.513
CDKN2A	FAT1	9606.ENSP00000418915	9606.ENSP00000406229	0	0	0	0	0.042	0	0	0.597	0.597
CDKN2A	VIM	9606.ENSP00000418915	9606.ENSP00000446007	0	0	0	0	0	0	0	0.42	0.42
CDKN2A	RAD51	9606.ENSP00000418915	9606.ENSP00000493712	0	0	0	0	0.056	0	0	0.436	0.444
CDKN2A	POLI	9606.ENSP00000418915	9606.ENSP00000462664	0	0	0	0	0	0.045	0	0.547	0.549
CDKN2A	MUC1	9606.ENSP00000418915	9606.ENSP00000484824	0	0	0	0	0.058	0	0	0.639	0.645
CHD3	LAMA4	9606.ENSP00000369716	9606.ENSP00000230538	0	0	0	0	0	0.102	0	0.399	0.437
CHD3	CREBBP	9606.ENSP00000369716	9606.ENSP00000262367	0	0	0	0	0.099	0.27	0	0.241	0.457
CHD3	ZBTB7A	9606.ENSP00000369716	9606.ENSP00000323670	0	0	0	0	0.065	0.541	0	0.154	0.606
CHD3	PCNT	9606.ENSP00000369716	9606.ENSP00000352572	0	0	0	0	0.103	0.334	0	0.447	0.641
CHD3	RAD51	9606.ENSP00000369716	9606.ENSP00000493712	0.042	0	0	0	0.067	0.172	0	0.294	0.408
CHMP4B	HBB	9606.ENSP00000217402	9606.ENSP00000494175	0	0	0	0	0	0	0.4	0	0.4
CHMP4B	PCNT	9606.ENSP00000217402	9606.ENSP00000352572	0	0	0	0	0.055	0.05	0.4	0	0.414
CISD1	EMC2	9606.ENSP00000363041	9606.ENSP00000220853	0	0	0	0	0.111	0	0	0.546	0.579
CISD1	GLUD1	9606.ENSP00000363041	9606.ENSP00000277865	0	0	0	0	0.058	0	0	0.535	0.543
CISD1	GLRX3	9606.ENSP00000363041	9606.ENSP00000357633	0	0	0	0	0.108	0	0	0.433	0.474
CLDN5	PDGFRB	9606.ENSP00000385477	9606.ENSP00000261799	0	0	0	0	0.136	0	0	0.614	0.653
CLDN5	KDR	9606.ENSP00000385477	9606.ENSP00000263923	0	0	0	0	0.188	0	0	0.545	0.615
CLDN5	ESAM	9606.ENSP00000385477	9606.ENSP00000278927	0	0	0	0	0.686	0	0.65	0.753	0.97
CLDN5	EMCN	9606.ENSP00000385477	9606.ENSP00000296420	0	0	0	0	0.348	0	0	0.381	0.579
CLDN5	SOX17	9606.ENSP00000385477	9606.ENSP00000297316	0	0	0	0	0.373	0	0	0.272	0.524
CLDN5	EDNRA	9606.ENSP00000385477	9606.ENSP00000315011	0	0	0	0	0.118	0	0	0.375	0.425
CLDN5	PTPRB	9606.ENSP00000385477	9606.ENSP00000334928	0	0	0	0	0.356	0	0	0.533	0.686
CLDN5	MMP9	9606.ENSP00000385477	9606.ENSP00000361405	0	0	0	0	0.083	0	0	0.745	0.756
CLDN5	TIE1	9606.ENSP00000385477	9606.ENSP00000361554	0	0	0	0	0.332	0	0	0.335	0.537
CLDN5	ERG	9606.ENSP00000385477	9606.ENSP00000414150	0	0	0	0	0.179	0	0	0.314	0.413
CLDN5	ICAM2	9606.ENSP00000385477	9606.ENSP00000415283	0	0	0	0	0.27	0	0	0.473	0.599
CLINT1	NOS1AP	9606.ENSP00000429824	9606.ENSP00000355133	0	0	0	0	0	0	0	0.447	0.447
CLINT1	SGIP1	9606.ENSP00000429824	9606.ENSP00000360076	0	0	0	0	0	0	0.54	0.183	0.608
COL4A1	LAMB1	9606.ENSP00000364979	9606.ENSP00000222399	0	0	0	0	0.354	0.07	0	0.76	0.843
COL4A1	LAMA4	9606.ENSP00000364979	9606.ENSP00000230538	0	0	0	0	0.237	0.068	0	0.724	0.787
COL4A1	PDGFRB	9606.ENSP00000364979	9606.ENSP00000261799	0	0	0	0	0.223	0	0	0.357	0.48
COL4A1	ITGA2B	9606.ENSP00000364979	9606.ENSP00000262407	0	0	0	0	0	0	0.65	0.153	0.69
COL4A1	KDR	9606.ENSP00000364979	9606.ENSP00000263923	0	0	0	0	0.179	0	0	0.306	0.406
COL4A1	PRDM5	9606.ENSP00000364979	9606.ENSP00000264808	0	0	0	0	0	0.053	0	0.433	0.44
COL4A1	PLOD2	9606.ENSP00000364979	9606.ENSP00000282903	0	0	0	0	0.187	0.071	0.5	0.577	0.819
COL4A1	MMP9	9606.ENSP00000364979	9606.ENSP00000361405	0	0	0	0	0.091	0.244	0	0.67	0.753
COL4A1	VIM	9606.ENSP00000364979	9606.ENSP00000446007	0	0	0	0	0.115	0.05	0	0.409	0.459
COL4A1	FBN2	9606.ENSP00000364979	9606.ENSP00000424571	0	0	0	0	0.13	0.099	0	0.372	0.465
COQ9	SUCLA2	9606.ENSP00000262507	9606.ENSP00000494360	0	0	0	0	0.198	0.166	0	0.204	0.421
CREBBP	MYBL2	9606.ENSP00000262367	9606.ENSP00000217026	0	0	0	0	0.059	0.546	0	0.501	0.768
CREBBP	FAT1	9606.ENSP00000262367	9606.ENSP00000406229	0	0	0	0	0	0	0	0.423	0.423
CREBBP	JUNB	9606.ENSP00000262367	9606.ENSP00000303315	0	0	0	0	0.073	0.326	0	0.172	0.438
CREBBP	PROX1	9606.ENSP00000262367	9606.ENSP00000355925	0	0	0	0	0.044	0	0	0.455	0.456
CREBBP	MAP2K7	9606.ENSP00000262367	9606.ENSP00000381070	0	0	0	0	0.159	0	0	0.384	0.46
CREBBP	HMGCS1	9606.ENSP00000262367	9606.ENSP00000322706	0	0	0	0	0.042	0	0.4	0.186	0.491
CREBBP	MAMLD1	9606.ENSP00000262367	9606.ENSP00000414517	0	0	0	0	0	0.053	0.5	0.112	0.543
CREBBP	GCLM	9606.ENSP00000262367	9606.ENSP00000359258	0	0	0	0	0.042	0	0.5	0.169	0.567
CREBBP	ERBB2	9606.ENSP00000262367	9606.ENSP00000269571	0	0	0	0	0.049	0.071	0	0.61	0.625
CREBBP	SMAD1	9606.ENSP00000262367	9606.ENSP00000305769	0	0	0	0	0.055	0.642	0	0.407	0.782
CREBBP	EBF1	9606.ENSP00000262367	9606.ENSP00000322898	0	0	0	0	0	0.311	0.5	0.557	0.834
CREBBP	MAML2	9606.ENSP00000262367	9606.ENSP00000434552	0	0	0	0	0.053	0.292	0.8	0.267	0.888
CTHRC1	MMP9	9606.ENSP00000330523	9606.ENSP00000361405	0	0	0	0	0.066	0	0	0.527	0.539
CX3CL1	MMP9	9606.ENSP00000006053	9606.ENSP00000361405	0	0	0	0	0.047	0.05	0	0.69	0.694
DAAM1	RHOJ	9606.ENSP00000378557	9606.ENSP00000316729	0	0	0	0	0.053	0.361	0	0.22	0.487
DAAM1	FZD6	9606.ENSP00000378557	9606.ENSP00000351605	0	0	0	0	0.054	0.062	0.5	0.409	0.702
DACT1	NKD1	9606.ENSP00000337439	9606.ENSP00000268459	0	0	0	0	0.044	0	0	0.496	0.498
DACT1	FZD6	9606.ENSP00000337439	9606.ENSP00000351605	0	0	0	0	0.049	0	0	0.513	0.517
DGAT2	HMGCS1	9606.ENSP00000228027	9606.ENSP00000322706	0	0	0	0	0.085	0	0	0.403	0.431
DOK4	PHKB	9606.ENSP00000455566	9606.ENSP00000313504	0	0	0	0	0	0.6	0	0	0.6
DUSP4	MAPK13	9606.ENSP00000240100	9606.ENSP00000211287	0	0	0	0	0.06	0.243	0.65	0.236	0.784
DUSP4	MAP2K7	9606.ENSP00000240100	9606.ENSP00000381070	0	0	0	0	0	0.3	0	0.226	0.435
DUSP4	PTPN21	9606.ENSP00000240100	9606.ENSP00000452414	0	0	0	0	0	0.071	0	0.697	0.706
EBF1	PDGFRB	9606.ENSP00000322898	9606.ENSP00000261799	0	0	0	0	0.124	0	0	0.38	0.433
EBF1	THRAP3	9606.ENSP00000322898	9606.ENSP00000346634	0	0	0	0	0	0.043	0.5	0	0.501
EDNRA	PDGFRB	9606.ENSP00000315011	9606.ENSP00000261799	0	0	0	0	0.193	0	0	0.524	0.599
EDNRA	REN	9606.ENSP00000315011	9606.ENSP00000272190	0	0	0	0	0	0	0	0.574	0.574
EMCN	PDGFRB	9606.ENSP00000296420	9606.ENSP00000261799	0	0	0	0	0.136	0	0	0.462	0.515
EMCN	KDR	9606.ENSP00000296420	9606.ENSP00000263923	0	0	0	0	0.372	0	0	0.507	0.677
EMCN	ESAM	9606.ENSP00000296420	9606.ENSP00000278927	0	0	0	0	0.371	0	0	0.288	0.533
EMCN	ICAM2	9606.ENSP00000296420	9606.ENSP00000415283	0	0	0	0	0.264	0	0	0.326	0.482
EMCN	PTPRB	9606.ENSP00000296420	9606.ENSP00000334928	0	0	0	0	0.452	0	0	0.243	0.567
EMCN	SOX17	9606.ENSP00000296420	9606.ENSP00000297316	0	0	0	0	0.36	0	0	0.354	0.569
EMCN	TIE1	9606.ENSP00000296420	9606.ENSP00000361554	0	0	0	0	0.334	0	0	0.427	0.602
EMCN	MUC1	9606.ENSP00000296420	9606.ENSP00000484824	0	0	0	0	0	0	0	0.79	0.79
ERBB2	MYBL2	9606.ENSP00000269571	9606.ENSP00000217026	0	0	0	0	0.042	0	0	0.448	0.448
ERBB2	MPO	9606.ENSP00000269571	9606.ENSP00000225275	0	0	0	0	0	0	0	0.528	0.528
ERBB2	PDGFRB	9606.ENSP00000269571	9606.ENSP00000261799	0	0	0	0.565	0.065	0.708	0	0.574	0.874
ERBB2	KDR	9606.ENSP00000269571	9606.ENSP00000263923	0	0	0	0.561	0.055	0.139	0	0.593	0.64
ERBB2	PTPN13	9606.ENSP00000269571	9606.ENSP00000394794	0	0	0	0	0.121	0.113	0	0.311	0.417
ERBB2	FAT1	9606.ENSP00000269571	9606.ENSP00000406229	0	0	0	0	0.085	0	0	0.417	0.443
ERBB2	RAD51	9606.ENSP00000269571	9606.ENSP00000493712	0	0	0	0	0.055	0	0	0.448	0.456
ERBB2	TNFRSF4	9606.ENSP00000269571	9606.ENSP00000368538	0	0	0	0	0	0	0	0.48	0.48
ERBB2	VIM	9606.ENSP00000269571	9606.ENSP00000446007	0	0	0	0	0.06	0	0	0.479	0.489
ERBB2	POLI	9606.ENSP00000269571	9606.ENSP00000462664	0	0	0	0	0	0	0	0.542	0.542
ERBB2	ESRRB	9606.ENSP00000269571	9606.ENSP00000370270	0	0	0	0	0	0.231	0	0.492	0.592
ERBB2	MMP9	9606.ENSP00000269571	9606.ENSP00000361405	0	0	0	0	0.055	0	0	0.65	0.655
ERBB2	MUC1	9606.ENSP00000269571	9606.ENSP00000484824	0	0	0	0	0.067	0.512	0	0.958	0.979
ERG	KDR	9606.ENSP00000414150	9606.ENSP00000263923	0	0	0	0	0.219	0	0	0.281	0.415
ESAM	ITGA2B	9606.ENSP00000278927	9606.ENSP00000262407	0	0	0	0	0.178	0	0	0.307	0.406
ESAM	KDR	9606.ENSP00000278927	9606.ENSP00000263923	0	0	0	0	0.134	0	0	0.598	0.637
ESAM	PTPRB	9606.ENSP00000278927	9606.ENSP00000334928	0	0	0	0	0.203	0	0	0.309	0.426
ESAM	TIE1	9606.ENSP00000278927	9606.ENSP00000361554	0	0	0	0	0.251	0	0	0.366	0.505
ESAM	ICAM2	9606.ENSP00000278927	9606.ENSP00000415283	0	0	0	0	0.27	0	0	0.48	0.604
ESRRB	SOX17	9606.ENSP00000370270	9606.ENSP00000297316	0	0	0	0	0	0.095	0	0.696	0.713
FAT1	ZNF750	9606.ENSP00000406229	9606.ENSP00000269394	0	0	0	0	0.086	0	0	0.552	0.573
FAT1	KIRREL1	9606.ENSP00000406229	9606.ENSP00000352138	0	0	0	0	0.192	0	0	0.906	0.921
FAT1	KIRREL2	9606.ENSP00000406229	9606.ENSP00000353331	0	0	0	0	0.056	0	0	0.462	0.471
FAT1	NPHS1	9606.ENSP00000406229	9606.ENSP00000368190	0	0	0	0	0.103	0	0	0.928	0.932
FAT1	HOMER3	9606.ENSP00000406229	9606.ENSP00000439937	0	0	0	0	0	0.328	0	0.186	0.43
FECH	HEMGN	9606.ENSP00000498358	9606.ENSP00000259456	0	0	0	0	0.338	0	0	0.224	0.464
FECH	TMCC2	9606.ENSP00000498358	9606.ENSP00000350718	0	0	0	0	0.393	0	0	0.226	0.51
FECH	GLRX3	9606.ENSP00000498358	9606.ENSP00000357633	0	0	0	0	0.042	0	0	0.511	0.511
FECH	GCA	9606.ENSP00000498358	9606.ENSP00000394842	0	0	0	0	0.464	0	0	0	0.464
FECH	SUCLA2	9606.ENSP00000498358	9606.ENSP00000494360	0	0	0	0	0.044	0	0	0.449	0.451
FHOD1	SYNE1	9606.ENSP00000258201	9606.ENSP00000356224	0	0	0	0	0	0.9	0	0.765	0.975
FLRT2	TENM2	9606.ENSP00000332879	9606.ENSP00000427874	0	0	0	0	0.078	0.045	0	0.414	0.44
FOXS1	SOX17	9606.ENSP00000365145	9606.ENSP00000297316	0	0	0	0	0.097	0.061	0	0.369	0.419
FPR1	MPO	9606.ENSP00000471493	9606.ENSP00000225275	0	0	0	0	0.085	0	0	0.373	0.402
FPR1	KDR	9606.ENSP00000471493	9606.ENSP00000263923	0	0	0	0	0.062	0	0	0.475	0.487
FPR1	TAFA4	9606.ENSP00000471493	9606.ENSP00000295569	0	0	0	0	0	0	0	0.564	0.564
FPR1	MMP9	9606.ENSP00000471493	9606.ENSP00000361405	0	0	0	0	0.162	0	0	0.322	0.408
FZD10	TMEM79	9606.ENSP00000229030	9606.ENSP00000295694	0	0	0	0	0.141	0.292	0	0.109	0.411
FZD10	NKD1	9606.ENSP00000229030	9606.ENSP00000268459	0	0	0	0	0.074	0.06	0	0.49	0.518
GCLM	GLUD1	9606.ENSP00000359258	9606.ENSP00000277865	0	0	0	0	0.053	0.053	0.8	0.259	0.849
GCLM	GSTA4	9606.ENSP00000359258	9606.ENSP00000360002	0	0	0	0	0.053	0.053	0	0.55	0.561
GCNT4	MUC1	9606.ENSP00000317027	9606.ENSP00000484824	0	0	0	0	0.063	0.045	0.4	0.212	0.52
GIMAP4	GIMAP6	9606.ENSP00000419545	9606.ENSP00000479580	0	0	0.136	0.804	0.817	0	0	0.459	0.907
GIMAP6	RASAL3	9606.ENSP00000479580	9606.ENSP00000341905	0	0	0	0	0.401	0.047	0	0.042	0.406
GINS4	RAD51	9606.ENSP00000276533	9606.ENSP00000493712	0	0	0	0	0.281	0	0	0.378	0.534
GLDC	GLUD1	9606.ENSP00000370737	9606.ENSP00000277865	0	0	0	0	0.124	0.062	0.8	0.344	0.877
GLDC	PHYKPL	9606.ENSP00000370737	9606.ENSP00000310978	0.045	0	0	0	0.106	0	0	0.438	0.478
GLDC	SUCLA2	9606.ENSP00000370737	9606.ENSP00000494360	0	0	0	0	0.353	0	0	0.206	0.465
GLRX3	METAP1	9606.ENSP00000357633	9606.ENSP00000296411	0.1	0	0	0	0.173	0.106	0	0.28	0.457
GLUD1	SUCLA2	9606.ENSP00000277865	9606.ENSP00000494360	0.044	0	0	0	0.157	0	0	0.437	0.507
GLUD1	PHYKPL	9606.ENSP00000277865	9606.ENSP00000310978	0.088	0	0	0	0.068	0	0.414	0.202	0.549
GLUD1	SLC1A5	9606.ENSP00000277865	9606.ENSP00000444408	0	0	0	0	0	0	0	0.648	0.648
GUCY1A1	PDE2A	9606.ENSP00000296518	9606.ENSP00000334910	0	0	0	0	0.073	0.126	0.683	0.266	0.787
GUCY1A1	PDE3A	9606.ENSP00000296518	9606.ENSP00000351957	0	0	0	0	0.085	0.126	0.672	0.325	0.799
HBB	REN	9606.ENSP00000494175	9606.ENSP00000272190	0	0	0	0	0	0	0	0.468	0.468
HBB	PCNT	9606.ENSP00000494175	9606.ENSP00000352572	0	0	0	0	0.049	0.052	0.4	0.049	0.416
HBB	MMP9	9606.ENSP00000494175	9606.ENSP00000361405	0	0	0	0	0.068	0	0	0.441	0.457
HLA-DQA1	TNFRSF25	9606.ENSP00000339398	9606.ENSP00000367013	0	0	0	0	0.049	0	0	0.956	0.956
HMGCS1	SUCLA2	9606.ENSP00000322706	9606.ENSP00000494360	0	0	0	0	0.062	0	0.8	0.139	0.824
HOMER3	OIP5	9606.ENSP00000439937	9606.ENSP00000220514	0	0	0	0	0	0	0	0.4	0.4
HOMER3	NCKAP1	9606.ENSP00000439937	9606.ENSP00000354251	0	0	0	0	0	0.424	0	0.067	0.439
ICAM2	KDR	9606.ENSP00000415283	9606.ENSP00000263923	0	0	0	0	0.104	0	0	0.615	0.64
ICAM2	TIE1	9606.ENSP00000415283	9606.ENSP00000361554	0	0	0	0	0.194	0	0	0.325	0.433
IL1RAPL1	LRRTM2	9606.ENSP00000368278	9606.ENSP00000274711	0	0	0	0	0.061	0.1	0	0.348	0.401
ITGA2B	LAMB1	9606.ENSP00000262407	9606.ENSP00000222399	0	0	0	0	0	0.045	0.65	0.095	0.671
ITGA2B	MPO	9606.ENSP00000262407	9606.ENSP00000225275	0	0	0	0	0.109	0	0	0.57	0.6
ITGA2B	LAMA4	9606.ENSP00000262407	9606.ENSP00000230538	0	0	0	0	0.077	0.1	0.65	0.144	0.717
ITGA2B	KDR	9606.ENSP00000262407	9606.ENSP00000263923	0	0	0	0	0.067	0	0	0.517	0.53
JUNB	MAPK13	9606.ENSP00000303315	9606.ENSP00000211287	0	0	0	0	0.049	0.082	0.65	0.18	0.715
KCNG1	MRTO4	9606.ENSP00000360626	9606.ENSP00000364320	0	0	0	0	0.201	0.298	0	0.051	0.421
KCNJ3	KCNN1	9606.ENSP00000295101	9606.ENSP00000476519	0	0	0	0	0.075	0	0	0.49	0.508
KDR	MAPK13	9606.ENSP00000263923	9606.ENSP00000211287	0	0	0	0.571	0.063	0	0.5	0.137	0.56
KDR	PDGFRB	9606.ENSP00000263923	9606.ENSP00000261799	0	0	0.103	0.677	0.084	0.301	0	0.979	0.986
KDR	PROX1	9606.ENSP00000263923	9606.ENSP00000355925	0	0	0	0	0.047	0	0	0.458	0.461
KDR	NCKAP1	9606.ENSP00000263923	9606.ENSP00000354251	0	0	0	0	0.088	0	0.5	0	0.524
KDR	PLXNA4	9606.ENSP00000263923	9606.ENSP00000352882	0	0	0	0	0.081	0.054	0	0.502	0.529
KDR	TIE1	9606.ENSP00000263923	9606.ENSP00000361554	0	0	0	0.594	0.262	0	0	0.568	0.667
KDR	SOX17	9606.ENSP00000263923	9606.ENSP00000297316	0	0	0	0	0.325	0	0	0.548	0.682
KDR	NPHS1	9606.ENSP00000263923	9606.ENSP00000368190	0	0	0	0	0.056	0	0	0.727	0.731
KDR	PTPRB	9606.ENSP00000263923	9606.ENSP00000334928	0	0	0	0	0.234	0.051	0	0.688	0.754
KDR	MMP9	9606.ENSP00000263923	9606.ENSP00000361405	0	0	0	0	0.057	0	0	0.807	0.811
KIFC3	NDEL1	9606.ENSP00000442008	9606.ENSP00000333982	0	0	0	0	0.049	0.095	0.54	0.092	0.592
KIRREL1	NPHS1	9606.ENSP00000352138	9606.ENSP00000368190	0	0	0	0.574	0.103	0.886	0.7	0.99	0.999
KIRREL2	NPHS1	9606.ENSP00000353331	9606.ENSP00000368190	0	0	0	0.585	0.183	0.778	0.7	0.741	0.984
L1TD1	NUP62CL	9606.ENSP00000419901	9606.ENSP00000361544	0	0	0	0	0.083	0.404	0	0.091	0.46
LAMA4	LAMB1	9606.ENSP00000230538	9606.ENSP00000222399	0	0	0	0.554	0.491	0.163	0.8	0.92	0.992
LAMA4	RHOJ	9606.ENSP00000230538	9606.ENSP00000316729	0	0	0	0	0.338	0.095	0	0.187	0.471
LAMA4	PLOD2	9606.ENSP00000230538	9606.ENSP00000282903	0	0	0	0	0.116	0	0	0.479	0.52
LASP1	MYH9	9606.ENSP00000325240	9606.ENSP00000216181	0	0	0	0	0.358	0.071	0	0.179	0.468
LRRC32	TNFRSF4	9606.ENSP00000384126	9606.ENSP00000368538	0	0	0	0	0.083	0	0	0.404	0.43
MAML2	MAMLD1	9606.ENSP00000434552	9606.ENSP00000414517	0	0	0	0.556	0.047	0.064	0.4	0.479	0.683
MAML2	NUMB	9606.ENSP00000434552	9606.ENSP00000451300	0	0	0	0	0.042	0	0	0.504	0.505
MAP2K7	MAPK13	9606.ENSP00000381070	9606.ENSP00000211287	0	0	0.119	0.597	0.081	0	0.9	0.177	0.924
MAPK13	MMP9	9606.ENSP00000211287	9606.ENSP00000361405	0	0	0	0	0.16	0	0	0.386	0.462
MAPK13	RAPGEF3	9606.ENSP00000211287	9606.ENSP00000395708	0	0	0	0	0	0	0.9	0.137	0.91
MC4R	TH	9606.ENSP00000299766	9606.ENSP00000370571	0	0	0	0	0	0	0	0.552	0.552
METAP1	SNX4	9606.ENSP00000296411	9606.ENSP00000251775	0	0	0	0	0.062	0	0	0.405	0.418
METAP1	RAPGEF3	9606.ENSP00000296411	9606.ENSP00000395708	0	0	0	0	0	0	0	0.429	0.429
METAP1	MRTO4	9606.ENSP00000296411	9606.ENSP00000364320	0.091	0	0	0	0.576	0.304	0	0.215	0.761
MMP9	MPO	9606.ENSP00000361405	9606.ENSP00000225275	0	0	0	0	0.085	0	0	0.967	0.969
MMP9	PDGFRB	9606.ENSP00000361405	9606.ENSP00000261799	0	0	0	0	0.05	0	0	0.695	0.698
MMP9	REN	9606.ENSP00000361405	9606.ENSP00000272190	0	0	0	0	0.052	0	0	0.553	0.558
MMP9	MUC1	9606.ENSP00000361405	9606.ENSP00000484824	0	0	0	0	0	0	0	0.479	0.479
MMP9	VIM	9606.ENSP00000361405	9606.ENSP00000446007	0	0	0	0	0.057	0	0	0.704	0.709
MPO	REN	9606.ENSP00000225275	9606.ENSP00000272190	0	0	0	0	0.059	0	0	0.418	0.428
MPO	MUC1	9606.ENSP00000225275	9606.ENSP00000484824	0	0	0	0	0.109	0	0	0.577	0.607
MRTO4	MYBL2	9606.ENSP00000364320	9606.ENSP00000217026	0	0	0	0	0.148	0.305	0	0.101	0.421
MRTO4	NEMF	9606.ENSP00000364320	9606.ENSP00000298310	0	0	0	0	0.061	0.42	0	0.066	0.446
MRTO4	ZC3H15	9606.ENSP00000364320	9606.ENSP00000338788	0	0	0	0	0.257	0.422	0	0.051	0.557
MRTO4	WDR4	9606.ENSP00000364320	9606.ENSP00000381266	0	0	0	0	0.775	0	0	0.147	0.8
MUC1	TNFRSF4	9606.ENSP00000484824	9606.ENSP00000368538	0	0	0	0	0.09	0	0	0.371	0.403
MUC1	VIM	9606.ENSP00000484824	9606.ENSP00000446007	0	0	0	0	0	0	0	0.402	0.402
MYBL2	SKA1	9606.ENSP00000217026	9606.ENSP00000285116	0	0	0	0	0.313	0	0	0.165	0.402
MYBL2	SGO1	9606.ENSP00000217026	9606.ENSP00000263753	0	0	0	0	0.328	0.045	0	0.19	0.435
MYBL2	RAD51	9606.ENSP00000217026	9606.ENSP00000493712	0	0	0	0	0.441	0	0	0.183	0.525
MYH9	VIM	9606.ENSP00000216181	9606.ENSP00000446007	0	0	0	0	0.187	0	0	0.341	0.441
MYH9	NPHS1	9606.ENSP00000216181	9606.ENSP00000368190	0	0	0	0	0	0	0	0.636	0.636
MYH9	MYO1C	9606.ENSP00000216181	9606.ENSP00000496954	0	0	0	0.747	0.095	0.164	0.8	0.265	0.873
MYO1C	NCKAP1	9606.ENSP00000496954	9606.ENSP00000354251	0	0	0	0	0.083	0	0.54	0	0.56
MZT1	PCNT	9606.ENSP00000367049	9606.ENSP00000352572	0	0	0	0	0.058	0.242	0	0.512	0.621
NDEL1	PCNT	9606.ENSP00000333982	9606.ENSP00000352572	0	0	0	0	0	0.051	0	0.419	0.425
NDEL1	SYNE1	9606.ENSP00000333982	9606.ENSP00000356224	0	0	0	0	0.049	0.342	0	0.388	0.584
NOS1AP	SCN4B	9606.ENSP00000355133	9606.ENSP00000322460	0	0	0	0	0.107	0	0	0.445	0.483
NOS1AP	SUCLA2	9606.ENSP00000355133	9606.ENSP00000494360	0	0	0	0	0	0	0	0.548	0.548
NOSTRIN	PTPRB	9606.ENSP00000394051	9606.ENSP00000334928	0	0	0	0	0.291	0.062	0	0.208	0.427
NPHS1	REN	9606.ENSP00000368190	9606.ENSP00000272190	0	0	0	0	0.072	0	0	0.73	0.738
NPHS1	PLEKHH2	9606.ENSP00000368190	9606.ENSP00000282406	0	0	0	0	0	0	0	0.523	0.523
NUMB	RAB11FIP2	9606.ENSP00000451300	9606.ENSP00000358200	0	0	0	0	0.055	0	0	0.451	0.459
NUMB	VIM	9606.ENSP00000451300	9606.ENSP00000446007	0	0	0	0	0.064	0.292	0	0.212	0.432
OIP5	SKA1	9606.ENSP00000220514	9606.ENSP00000285116	0	0	0	0	0.482	0	0	0.248	0.594
OIP5	RAD51	9606.ENSP00000220514	9606.ENSP00000493712	0	0	0	0	0.784	0	0	0.101	0.798
PCBD2	TH	9606.ENSP00000421544	9606.ENSP00000370571	0.095	0	0	0	0.542	0	0.938	0.284	0.979
PCNT	RAB3IP	9606.ENSP00000352572	9606.ENSP00000447300	0	0	0	0	0.044	0	0.5	0.286	0.628
PDE2A	PDE8B	9606.ENSP00000334910	9606.ENSP00000264917	0	0	0	0.561	0.063	0.086	0.4	0.199	0.533
PDE2A	PDE3A	9606.ENSP00000334910	9606.ENSP00000351957	0	0	0	0.56	0.06	0.093	0	0.363	0.409
PDE2A	RAPGEF3	9606.ENSP00000334910	9606.ENSP00000395708	0	0	0	0	0.134	0	0	0.365	0.426
PDE3A	RAPGEF3	9606.ENSP00000351957	9606.ENSP00000395708	0	0	0	0	0	0	0	0.431	0.431
PDGFRB	VIM	9606.ENSP00000261799	9606.ENSP00000446007	0	0	0	0	0.1	0.045	0	0.624	0.649
PKD2	TRPM4	9606.ENSP00000237596	9606.ENSP00000252826	0	0	0	0	0.047	0	0	0.633	0.635
PKD2	RAB3IP	9606.ENSP00000237596	9606.ENSP00000447300	0	0	0	0	0	0	0.5	0.357	0.664
PLEKHH2	TGFB1I1	9606.ENSP00000282406	9606.ENSP00000378332	0	0	0	0	0.044	0.631	0	0.21	0.697
PLOD2	SUV39H2	9606.ENSP00000282903	9606.ENSP00000346997	0	0	0	0	0.055	0	0.65	0.056	0.66
PLXNA4	VTCN1	9606.ENSP00000352882	9606.ENSP00000358470	0	0	0	0	0	0	0	0.47	0.47
PLXNA4	SEMA5A	9606.ENSP00000352882	9606.ENSP00000371936	0	0	0	0.551	0.059	0.225	0	0.331	0.47
POLI	POLL	9606.ENSP00000462664	9606.ENSP00000359181	0	0	0	0	0	0	0	0.769	0.769
POLI	RAD51	9606.ENSP00000462664	9606.ENSP00000493712	0.057	0	0	0	0.141	0.194	0	0.448	0.591
POLL	RAD51	9606.ENSP00000359181	9606.ENSP00000493712	0	0	0	0	0	0	0	0.569	0.569
PRDM5	ZBTB4	9606.ENSP00000264808	9606.ENSP00000307858	0	0	0	0.554	0	0.451	0	0.053	0.458
PROX1	SOX17	9606.ENSP00000355925	9606.ENSP00000297316	0	0	0	0	0.073	0	0	0.432	0.452
PTPRB	TIE1	9606.ENSP00000334928	9606.ENSP00000361554	0	0	0	0	0.219	0.051	0	0.69	0.75
PYCR2	SKA1	9606.ENSP00000342502	9606.ENSP00000285116	0	0	0	0	0	0.683	0	0	0.683
PYROXD2	TTC38	9606.ENSP00000359607	9606.ENSP00000370419	0	0	0	0	0.19	0	0	0.303	0.412
RAB39B	RAB3IP	9606.ENSP00000358466	9606.ENSP00000447300	0	0	0	0	0.042	0.293	0	0.394	0.554
RAB3IP	TCTN2	9606.ENSP00000447300	9606.ENSP00000304941	0	0	0	0	0	0.047	0.5	0.261	0.617
RAD51	SGO1	9606.ENSP00000493712	9606.ENSP00000263753	0	0	0	0	0.467	0.162	0	0.162	0.593
RAD51	SKA1	9606.ENSP00000493712	9606.ENSP00000285116	0	0	0	0	0.496	0	0	0.205	0.582
RAP1GAP2	RAPGEF3	9606.ENSP00000254695	9606.ENSP00000395708	0	0	0	0	0.117	0.068	0.5	0.151	0.604
RHOJ	SYDE1	9606.ENSP00000316729	9606.ENSP00000341489	0	0	0	0	0.066	0.207	0.4	0.091	0.542
RHOJ	SLC1A5	9606.ENSP00000316729	9606.ENSP00000444408	0	0	0	0	0	0.125	0.5	0.08	0.562
SCN4B	TRPM4	9606.ENSP00000322460	9606.ENSP00000252826	0	0	0	0	0	0	0.72	0.379	0.818
SGO1	SKA1	9606.ENSP00000263753	9606.ENSP00000285116	0	0	0	0	0.541	0	0	0.535	0.778
SLC6A3	YRDC	9606.ENSP00000270349	9606.ENSP00000362135	0	0	0	0	0	0	0	0.541	0.541
SLC6A3	TGFB1I1	9606.ENSP00000270349	9606.ENSP00000378332	0	0	0	0	0	0.292	0	0.479	0.615
SLC6A3	TH	9606.ENSP00000270349	9606.ENSP00000370571	0	0	0	0	0.147	0	0	0.944	0.95
SPINK5	TMEM79	9606.ENSP00000352936	9606.ENSP00000295694	0	0	0	0	0.073	0	0	0.445	0.463
TNFRSF25	TNFRSF4	9606.ENSP00000367013	9606.ENSP00000368538	0	0	0	0	0.075	0	0	0.639	0.651
TNFRSF4	VTCN1	9606.ENSP00000368538	9606.ENSP00000358470	0	0	0	0	0.048	0	0	0.513	0.516
WDR4	YRDC	9606.ENSP00000381266	9606.ENSP00000362135	0	0	0	0	0.124	0	0	0.447	0.495
ZBTB4	ZBTB7A	9606.ENSP00000307858	9606.ENSP00000323670	0	0	0	0.562	0.12	0.328	0	0.179	0.473
